# Supplementary material for: DHFR2 RNA directly regulates dihydrofolate reductase and its expression level impacts folate one carbon metabolism
Source: FASEB J. 2025 Feb 17;39(4):e70391. doi: 10.1096/fj.202401039RR (PMC11831416; doi:10.1096/fj.202401039RR)
Supplement: Supplementary file 2 — Dataset S1. [file FSB2-39-e70391-s002.xlsx]

## Sheet: Sample1
Accession	Description	Coverage [%]	# Peptides	# PSMs	# Unique Peptides	MW [kDa]
Q9C0C9	(E3-independent) E2 ubiquitin-conjugating enzyme OS=Homo sapiens OX=9606 GN=UBE2O PE=1 SV=3	2	2	3	2	141.2
	Sequence	Confidence	Modifications	# PSMs	Master Protein Accessions	# Missed Cleavages	Theo. MH+ [Da]	XCorr (by Search Engine): Sequest HT
	VQSCPDPAVYGVVQSGDHIGR	High	1xCarbamidomethyl [C4]	2	Q9C0C9	0	2241.07	3.73
	VEVVWADNSK	High		1	Q9C0C9	0	1146.58	2.54
O14874	[3-methyl-2-oxobutanoate dehydrogenase [lipoamide]] kinase, mitochondrial OS=Homo sapiens OX=9606 GN=BCKDK PE=1 SV=2	9	2	2	2	46.3
	Sequence	Confidence	Modifications	# PSMs	Master Protein Accessions	# Missed Cleavages	Theo. MH+ [Da]	XCorr (by Search Engine): Sequest HT
	VMDYHFTTAEASTQDPR	High		1	O14874	0	1968.88	2.18
	TVTSFYNQSAIDAAAEKPSVR	High		1	O14874	0	2255.13	3.91
Q15118	[Pyruvate dehydrogenase (acetyl-transferring)] kinase isozyme 1, mitochondrial OS=Homo sapiens OX=9606 GN=PDK1 PE=1 SV=1	11	3	4	3	49.2
	Sequence	Confidence	Modifications	# PSMs	Master Protein Accessions	# Missed Cleavages	Theo. MH+ [Da]	XCorr (by Search Engine): Sequest HT
	AVPLAGFGYGLPISR	High		2	Q15118	0	1517.85	2.9
	ESFGVDPVTSQNVQYFLDR	High		1	Q15118	0	2201.05	1.94
	HIGSINPNCNVLEVIK	High	1xCarbamidomethyl [C9]	1	Q15118	0	1806.95	3.3
Q9BV57	1,2-dihydroxy-3-keto-5-methylthiopentene dioxygenase OS=Homo sapiens OX=9606 GN=ADI1 PE=1 SV=1	20	3	4	3	21.5
	Sequence	Confidence	Modifications	# PSMs	Master Protein Accessions	# Missed Cleavages	Theo. MH+ [Da]	XCorr (by Search Engine): Sequest HT
	MFYEEHLHLDDEIR	High		2	Q9BV57	0	1846.84	2.37
	LDADKYENDPELEK	High		1	Q9BV57	1	1678.78	2.74
	LGVLYWK	High		1	Q9BV57	0	878.513	1.75
Q04446	1,4-alpha-glucan-branching enzyme OS=Homo sapiens OX=9606 GN=GBE1 PE=1 SV=3	4	2	2	2	80.4
	Sequence	Confidence	Modifications	# PSMs	Master Protein Accessions	# Missed Cleavages	Theo. MH+ [Da]	XCorr (by Search Engine): Sequest HT
	LLEIDPYLKPYAVDFQR	High		1	Q04446	0	2080.11	3.22
	GYESFGVHR	High		1	Q04446	0	1051.5	1.4
P61604	10 kDa heat shock protein, mitochondrial OS=Homo sapiens OX=9606 GN=HSPE1 PE=1 SV=2	62	8	100	8	10.9
	Sequence	Confidence	Modifications	# PSMs	Master Protein Accessions	# Missed Cleavages	Theo. MH+ [Da]	XCorr (by Search Engine): Sequest HT
	VLQATVVAVGSGSK	High		17	P61604	0	1315.76	3.39
	VVLDDKDYFLFR	High		32	P61604	1	1529.8	3.8
	GKGGEIQPVSVK	High		1	P61604	1	1198.68	3.75
	GGEIQPVSVK	High		12	P61604	0	1013.56	2.88
	VLLPEYGGTK	High		12	P61604	0	1076.6	1.86
	GGIMLPEK	High	1xOxidation [M4]	2	P61604	0	860.455	2.52
	FLPLFDR	High		22	P61604	0	907.504	1.86
	GGIMLPEK	High		1	P61604	0	844.46	2.16
	DYFLFR	High		1	P61604	0	860.43	1.31
Q15029	116 kDa U5 small nuclear ribonucleoprotein component OS=Homo sapiens OX=9606 GN=EFTUD2 PE=1 SV=1	33	24	29	23	109.4
	Sequence	Confidence	Modifications	# PSMs	Master Protein Accessions	# Missed Cleavages	Theo. MH+ [Da]	XCorr (by Search Engine): Sequest HT
	LWGDIYFNPK	High		1	Q15029	0	1252.64	2.7
	MYSTDDGVQFHAFGR	High		1	Q15029	0	1730.76	3.59
	ILAQVVGDVDTSLPR	High		2	Q15029	0	1582.88	3.34
	ILDAVVAQEPLHR	High		1	Q15029	0	1460.82	1.94
	YDQDLCYTDILFTEQER	High	1xCarbamidomethyl [C6]	1	Q15029	0	2208.98	2.74
	VPAGNWVLIEGVDQPIVK	High		1	Q15029	0	1934.07	3.44
	VVYSAFLMATPR	High		2	Q15029	0	1354.72	2.11
	TCFVDCLIEQTHPEIR	High	2xCarbamidomethyl [C2; C6]	1	Q15029	0	2017.95	2.89
	SYLFNIMDTPGHVNFSDEVTAGLR	High		2	Q15029	0	2683.28	5.91
	FFGEFTGFVDMCVQHIPSPK	High	1xCarbamidomethyl [C12]	1	Q15029	0	2343.09	3.21
	GNEEAQIFRPLK	High		2	Q15029	0	1401.75	3.33
	AFIPAIDSFGFETDLR	High		1	Q15029	0	1798.9	2.75
	EGPLCDELIR	High	1xCarbamidomethyl [C5]	1	Q15029	0	1201.59	1.95
	IAVEPVNPSELPK	High		1	Q15029	0	1392.77	2.31
	VLSGTIHAGQPVK	High		2	Q15029	0	1306.75	2.8
	GHVTQDAPIPGSPLYTIK	High		1	Q15029	0	1894.01	2.92
	STPVTVVLPDTK	High		1	Q15029	0	1256.71	1.99
	TLDELGIHLTK	High		1	Q15029	0	1239.69	2.07
	LAVTVCINK	High	1xCarbamidomethyl [C6]	1	Q15029	0	1017.58	2.18
	YDWDLLAAR	High		1	Q15029	0	1122.56	2.06
	SYPSLTTK	High		1	Q15029	0	896.472	1.37
	GLSEDVSISK	High		1	Q15029	0	1034.54	2.2
	GGGQIIPTAR	High		1	P13639; Q15029	0	969.548	1.7
	FFDDPMLLELAK	High	1xOxidation [M6]	1	Q15029	0	1454.72	2.11
Q9NRX4	14 kDa phosphohistidine phosphatase OS=Homo sapiens OX=9606 GN=PHPT1 PE=1 SV=1	21	2	2	2	13.8
	Sequence	Confidence	Modifications	# PSMs	Master Protein Accessions	# Missed Cleavages	Theo. MH+ [Da]	XCorr (by Search Engine): Sequest HT
	WAEYHADIYDK	High		1	Q9NRX4	0	1410.63	2.17
	AKYPDYEVTWANDGY	High		1	Q9NRX4	1	1791.79	1.64
P31946	14-3-3 protein beta/alpha OS=Homo sapiens OX=9606 GN=YWHAB PE=1 SV=3	57	12	33	6	28.1
	Sequence	Confidence	Modifications	# PSMs	Master Protein Accessions	# Missed Cleavages	Theo. MH+ [Da]	XCorr (by Search Engine): Sequest HT
	IEAELQDICNDVLELLDK	High	1xCarbamidomethyl [C9]	1	P31946	0	2130.06	3.64
	YLSEVASGDNK	High		1	P31946	0	1182.56	1.77
	QTTVSNSQQAYQEAFEISK	High		3	P31946	0	2159.03	3.66
	EMQPTHPIR	High	1xOxidation [M2]	1	P63104; P31946; P27348	0	1124.55	1.83
	AVTEQGHELSNEER	High		2	P31946	0	1598.74	2.69
	EMQPTHPIR	High		1	P63104; P31946; P27348	0	1108.56	2.41
	DSTLIMQLLR	High		5	P63104; P31947; P31946; Q04917; P61981; P27348; P62258	0	1189.66	3.21
	DNLTLWTSENQGDEGDAGEGEN	High		1	P31946	0	2350.95	2.21
	DSTLIMQLLR	High	1xOxidation [M6]	1	P63104; P31947; P31946; Q04917; P61981; P27348; P62258	0	1205.66	2.5
	YDDMAAAMK	High		1	P31946; P61981	0	1015.42	1.46
	NLLSVAYK	High		12	P63104; P31947; P31946; Q04917; P61981; P27348; P62258	0	907.525	2.35
	KEMQPTHPIR	High		2	P63104; P31946; P27348	1	1236.65	2.23
	YLIPNATQPESK	High		1	P31946	0	1360.71	1.47
	VISSIEQK	High		2	P31947; P31946; Q04917; P61981; P27348	0	903.515	1.73
P62258	14-3-3 protein epsilon OS=Homo sapiens OX=9606 GN=YWHAE PE=1 SV=1	64	16	33	14	29.2
	Sequence	Confidence	Modifications	# PSMs	Master Protein Accessions	# Missed Cleavages	Theo. MH+ [Da]	XCorr (by Search Engine): Sequest HT
	KVAGMDVELTVEER	High		1	P62258	1	1575.8	2.8
	HLIPAANTGESK	High		1	P62258	0	1237.65	1.81
	LICCDILDVLDK	High	2xCarbamidomethyl [C3; C4]	1	P62258	0	1476.74	2.9
	DNLTLWTSDMQGDGEEQNK	High		1	P62258	0	2180.94	3.19
	AASDIAMTELPPTHPIR	High		2	P62258	0	1819.94	3.34
	AAFDDAIAELDTLSEESYK	High		1	P62258	0	2087.97	2.54
	EAAENSLVAYK	High		1	P62258	0	1194.6	2.92
	MDDREDLVYQAK	High	1xAcetyl [N-Term]	1	P62258	1	1524.7	3.16
	DSTLIMQLLR	High		5	P63104; P31947; P31946; Q04917; P61981; P27348; P62258	0	1189.66	3.21
	YLAEFATGNDRK	High		1	P62258	1	1384.69	2.71
	DSTLIMQLLR	High	1xOxidation [M6]	1	P63104; P31947; P31946; Q04917; P61981; P27348; P62258	0	1205.66	2.5
	YDEMVESMK	High		1	P62258	0	1131.47	1.9
	NLLSVAYK	High		12	P63104; P31947; P31946; Q04917; P61981; P27348; P62258	0	907.525	2.35
	YLAEFATGNDR	High		1	P62258	0	1256.59	2.21
	EDLVYQAK	High		1	P62258	0	965.494	1.84
	IISSIEQK	High		1	P62258	0	917.53	1.43
	KEAAENSLVAYK	High		1	P62258	1	1322.7	2.93
Q04917	14-3-3 protein eta OS=Homo sapiens OX=9606 GN=YWHAH PE=1 SV=4	24	6	22	3	28.2
	Sequence	Confidence	Modifications	# PSMs	Master Protein Accessions	# Missed Cleavages	Theo. MH+ [Da]	XCorr (by Search Engine): Sequest HT
	AVTELNEPLSNEDR	High		1	Q04917	0	1586.77	3.13
	EQMQPTHPIR	High		1	Q04917	0	1236.62	2.26
	DSTLIMQLLR	High		5	P63104; P31947; P31946; Q04917; P61981; P27348; P62258	0	1189.66	3.21
	NCNDFQYESK	High	1xCarbamidomethyl [C2]	1	Q04917	0	1304.52	1.22
	DSTLIMQLLR	High	1xOxidation [M6]	1	P63104; P31947; P31946; Q04917; P61981; P27348; P62258	0	1205.66	2.5
	NLLSVAYK	High		12	P63104; P31947; P31946; Q04917; P61981; P27348; P62258	0	907.525	2.35
	VISSIEQK	High		2	P31947; P31946; Q04917; P61981; P27348	0	903.515	1.73
P61981	14-3-3 protein gamma OS=Homo sapiens OX=9606 GN=YWHAG PE=1 SV=2	40	9	27	5	28.3
	Sequence	Confidence	Modifications	# PSMs	Master Protein Accessions	# Missed Cleavages	Theo. MH+ [Da]	XCorr (by Search Engine): Sequest HT
	NVTELNEPLSNEER	High		1	P61981	0	1643.79	2.22
	AYSEAHEISK	High		1	P61981	0	1134.54	2.11
	DSTLIMQLLR	High		5	P63104; P31947; P31946; Q04917; P61981; P27348; P62258	0	1189.66	3.21
	DSTLIMQLLR	High	1xOxidation [M6]	1	P63104; P31947; P31946; Q04917; P61981; P27348; P62258	0	1205.66	2.5
	EHMQPTHPIR	High		1	P61981	0	1245.62	2.36
	YDDMAAAMK	High		1	P31946; P61981	0	1015.42	1.46
	NLLSVAYK	High		12	P63104; P31947; P31946; Q04917; P61981; P27348; P62258	0	907.525	2.35
	YLAEVATGEK	High		1	P61981	0	1080.56	1.49
	VISSIEQK	High		2	P31947; P31946; Q04917; P61981; P27348	0	903.515	1.73
	ELEAVCQDVLSLLDNYLIK	High	1xCarbamidomethyl [C6]	1	P61981	0	2235.16	2.86
	EHMQPTHPIR	High	1xOxidation [M3]	2	P61981	0	1261.61	2.29
P31947	14-3-3 protein sigma OS=Homo sapiens OX=9606 GN=SFN PE=1 SV=1	19	5	21	2	27.8
	Sequence	Confidence	Modifications	# PSMs	Master Protein Accessions	# Missed Cleavages	Theo. MH+ [Da]	XCorr (by Search Engine): Sequest HT
	DSTLIMQLLR	High		5	P63104; P31947; P31946; Q04917; P61981; P27348; P62258	0	1189.66	3.21
	YLAEVATGDDK	High		1	P31947	0	1181.57	1.74
	DSTLIMQLLR	High	1xOxidation [M6]	1	P63104; P31947; P31946; Q04917; P61981; P27348; P62258	0	1205.66	2.5
	NLLSVAYK	High		12	P63104; P31947; P31946; Q04917; P61981; P27348; P62258	0	907.525	2.35
	YEDMAAFMK	High		1	P31947	0	1105.47	1.8
	VISSIEQK	High		2	P31947; P31946; Q04917; P61981; P27348	0	903.515	1.73
P27348	14-3-3 protein theta OS=Homo sapiens OX=9606 GN=YWHAQ PE=1 SV=1	49	14	33	9	27.7
	Sequence	Confidence	Modifications	# PSMs	Master Protein Accessions	# Missed Cleavages	Theo. MH+ [Da]	XCorr (by Search Engine): Sequest HT
	KQTIDNSQGAYQEAFDISK	High		1	P27348	1	2143.03	4.39
	YLAEVACGDDR	High	1xCarbamidomethyl [C7]	1	P27348	0	1268.56	2.18
	YLAEVACGDDRK	High	1xCarbamidomethyl [C7]	1	P27348	1	1396.65	2.66
	YLIANATNPESK	High		1	P27348	0	1320.68	2.45
	QTIDNSQGAYQEAFDISK	High		1	P27348	0	2014.94	3.7
	EMQPTHPIR	High	1xOxidation [M2]	1	P63104; P31946; P27348	0	1124.55	1.83
	AVTEQGAELSNEER	High		1	P27348	0	1532.72	3.23
	EMQPTHPIR	High		1	P63104; P31946; P27348	0	1108.56	2.41
	DSTLIMQLLR	High		5	P63104; P31947; P31946; Q04917; P61981; P27348; P62258	0	1189.66	3.21
	SICTTVLELLDK	High	1xCarbamidomethyl [C3]	2	P27348	0	1391.75	2.52
	YDDMATCMK	High	1xCarbamidomethyl [C7]	1	P27348	0	1134.43	1.55
	DSTLIMQLLR	High	1xOxidation [M6]	1	P63104; P31947; P31946; Q04917; P61981; P27348; P62258	0	1205.66	2.5
	NLLSVAYK	High		12	P63104; P31947; P31946; Q04917; P61981; P27348; P62258	0	907.525	2.35
	KEMQPTHPIR	High		2	P63104; P31946; P27348	1	1236.65	2.23
	EKVESELR	High		1	P27348	1	989.526	2.28
	VISSIEQK	High		2	P31947; P31946; Q04917; P61981; P27348	0	903.515	1.73
P63104	14-3-3 protein zeta/delta OS=Homo sapiens OX=9606 GN=YWHAZ PE=1 SV=1	62	13	34	9	27.7
	Sequence	Confidence	Modifications	# PSMs	Master Protein Accessions	# Missed Cleavages	Theo. MH+ [Da]	XCorr (by Search Engine): Sequest HT
	YLAEVAAGDDKK	High		2	P63104	1	1279.65	2.52
	TAFDEAIAELDTLSEESYK	High		2	P63104	0	2131.99	3.18
	SVTEQGAELSNEER	High		1	P63104	0	1548.71	2.99
	EMQPTHPIR	High	1xOxidation [M2]	1	P63104; P31946; P27348	0	1124.55	1.83
	GIVDQSQQAYQEAFEISK	High		2	P63104	0	2040.99	3.06
	EMQPTHPIR	High		1	P63104; P31946; P27348	0	1108.56	2.41
	DSTLIMQLLR	High		5	P63104; P31947; P31946; Q04917; P61981; P27348; P62258	0	1189.66	3.21
	DNLTLWTSDTQGDEAEAGEGGEN	High		1	P63104	0	2409	2.1
	FLIPNASQAESK	High		1	P63104	0	1304.68	1.71
	DSTLIMQLLR	High	1xOxidation [M6]	1	P63104; P31947; P31946; Q04917; P61981; P27348; P62258	0	1205.66	2.5
	NLLSVAYK	High		12	P63104; P31947; P31946; Q04917; P61981; P27348; P62258	0	907.525	2.35
	MDKNELVQK	High	1xAcetyl [N-Term]	1	P63104	1	1146.58	2.47
	KEMQPTHPIR	High		2	P63104; P31946; P27348	1	1236.65	2.23
	VVSSIEQK	High		1	P63104	0	889.499	2.04
	EKIETELR	High		1	P63104	1	1017.56	1.64
Q9C0C2	182 kDa tankyrase-1-binding protein OS=Homo sapiens OX=9606 GN=TNKS1BP1 PE=1 SV=4	1	1	1	1	181.7
	Sequence	Confidence	Modifications	# PSMs	Master Protein Accessions	# Missed Cleavages	Theo. MH+ [Da]	XCorr (by Search Engine): Sequest HT
	EAAFSPGQQDWSR	High		1	Q9C0C2	0	1478.67	1.9
Q99943	1-acyl-sn-glycerol-3-phosphate acyltransferase alpha OS=Homo sapiens OX=9606 GN=AGPAT1 PE=1 SV=2	10	2	3	2	31.7
	Sequence	Confidence	Modifications	# PSMs	Master Protein Accessions	# Missed Cleavages	Theo. MH+ [Da]	XCorr (by Search Engine): Sequest HT
	VLPPVPTEGLTPDDVPALADR	High		2	Q99943	0	2172.15	2.71
	HSMLTVFR	High		1	Q99943	0	990.519	1.73
Q9NUQ2	1-acyl-sn-glycerol-3-phosphate acyltransferase epsilon OS=Homo sapiens OX=9606 GN=AGPAT5 PE=1 SV=3	11	4	5	4	42
	Sequence	Confidence	Modifications	# PSMs	Master Protein Accessions	# Missed Cleavages	Theo. MH+ [Da]	XCorr (by Search Engine): Sequest HT
	MLIEFYESPDPER	High		1	Q9NUQ2	0	1625.75	2.11
	DVPEEQEHMR	High		1	Q9NUQ2	0	1269.55	1.17
	QNALGHVR	High		2	Q9NUQ2	0	894.49	1.95
	ATHVAFDCMK	High	1xCarbamidomethyl [C8]	1	Q9NUQ2	0	1179.53	1.92
Q4KWH8	1-phosphatidylinositol 4,5-bisphosphate phosphodiesterase eta-1 OS=Homo sapiens OX=9606 GN=PLCH1 PE=1 SV=1	0	1	2	1	189.1
	Sequence	Confidence	Modifications	# PSMs	Master Protein Accessions	# Missed Cleavages	Theo. MH+ [Da]	XCorr (by Search Engine): Sequest HT
	ILIDSIYK	High		2	Q4KWH8	0	964.571	2.33
P19174	1-phosphatidylinositol 4,5-bisphosphate phosphodiesterase gamma-1 OS=Homo sapiens OX=9606 GN=PLCG1 PE=1 SV=1	3	2	2	2	148.4
	Sequence	Confidence	Modifications	# PSMs	Master Protein Accessions	# Missed Cleavages	Theo. MH+ [Da]	XCorr (by Search Engine): Sequest HT
	LLTEYCIETGAPDGSFLVR	High	1xCarbamidomethyl [C6]	1	P19174	0	2141.06	2.19
	IGTAEPDYGALYEGR	High		1	P19174	0	1611.76	1.62
P09543	2',3'-cyclic-nucleotide 3'-phosphodiesterase OS=Homo sapiens OX=9606 GN=CNP PE=1 SV=2	31	14	18	14	47.5
	Sequence	Confidence	Modifications	# PSMs	Master Protein Accessions	# Missed Cleavages	Theo. MH+ [Da]	XCorr (by Search Engine): Sequest HT
	ILVLDDTNHER	High		2	P09543	0	1324.69	2.25
	LDEDLAAYCR	High	1xCarbamidomethyl [C9]	1	P09543	0	1225.55	2.03
	VELSEQQLQLWPSDVDK	High		3	P09543	0	2014.01	2.85
	APGAEEYAQQDVLK	High		1	P09543	0	1518.74	3.4
	APGAEEYAQQDVLKK	High		1	P09543	1	1646.84	4.12
	AGQVFLEELGNHK	High		2	P09543	0	1441.74	2.78
	NQWQLSADDLKK	High		1	P09543	1	1445.74	2.79
	KAGQVFLEELGNHK	High		1	P09543	1	1569.84	3.31
	QFVPGDEPR	High		1	P09543	0	1044.51	1.92
	GEEVGELSR	High		1	P09543	0	975.474	1.58
	MDLVTYFGK	High		1	P09543	0	1073.53	2.4
	LSPTDNLPR	High		1	P09543	0	1012.54	1.78
	AIFTGYYGK	High		1	P09543	0	1019.52	1.56
	MVSADAYK	High		1	P09543	0	884.418	1.84
Q16698	2,4-dienoyl-CoA reductase, mitochondrial OS=Homo sapiens OX=9606 GN=DECR1 PE=1 SV=1	36	12	15	12	36
	Sequence	Confidence	Modifications	# PSMs	Master Protein Accessions	# Missed Cleavages	Theo. MH+ [Da]	XCorr (by Search Engine): Sequest HT
	VHAIQCDVRDPDMVQNTVSELIK	High	1xCarbamidomethyl [C6]	1	Q16698	1	2667.32	4.86
	VHAIQCDVR	High	1xCarbamidomethyl [C6]	1	Q16698	0	1097.55	2.32
	VAFITGGGTGLGK	High		1	Q16698	0	1177.66	3.09
	VAGHPNIVINNAAGNFISPTER	High		2	Q16698	0	2291.19	4.92
	DPDMVQNTVSELIK	High		1	Q16698	0	1588.79	3.61
	EQWDTIEELIR	High		2	Q16698	0	1431.71	2.6
	FDGGEEVLISGEFNDLR	High		2	Q16698	0	1896.9	3.28
	FDGGEEVLISGEFNDLRK	High		1	Q16698	1	2024.99	2.21
	LDPTGTFEK	High		1	Q16698	0	1007.5	1.65
	FNVIQPGPIK	High		1	Q16698	0	1112.65	1.81
	SLAAEWGK	High		1	Q16698	0	861.446	1.98
	FFSPLQK	High		1	Q16698	0	866.477	1.61
Q05823	2-5A-dependent ribonuclease OS=Homo sapiens OX=9606 GN=RNASEL PE=1 SV=2	2	1	1	1	83.5
	Sequence	Confidence	Modifications	# PSMs	Master Protein Accessions	# Missed Cleavages	Theo. MH+ [Da]	XCorr (by Search Engine): Sequest HT
	NGATPFILAAIAGSVK	High		1	Q05823	0	1529.87	2.03
Q99460	26S proteasome non-ATPase regulatory subunit 1 OS=Homo sapiens OX=9606 GN=PSMD1 PE=1 SV=2	23	16	19	16	105.8
	Sequence	Confidence	Modifications	# PSMs	Master Protein Accessions	# Missed Cleavages	Theo. MH+ [Da]	XCorr (by Search Engine): Sequest HT
	HGGSLGLGLAAMGTAR	High		2	Q99460	0	1468.77	2.77
	LLHVAVSDVNDDVR	High		1	Q99460	0	1551.81	2.75
	TVGTPIASVPGSTNTGTVPGSEK	High		2	Q99460	0	2157.1	2.99
	SGMYTVAMAYCGSGNNK	High	1xCarbamidomethyl [C11]	1	Q99460	0	1810.76	1.81
	TPEQCPSVVSLLSESYNPHVR	High	1xCarbamidomethyl [C5]	1	Q99460	0	2399.17	3.67
	SNCKPSTFAYPAPLEVPK	High	1xCarbamidomethyl [C3]	2	Q99460	0	2006.01	2.5
	DTSEDIEELVEPVAAHGPK	High		1	Q99460	0	2035.98	2.79
	QAIGIALETR	High		1	Q99460	0	1071.62	2.58
	NSVCHTATVIANSFMHCGTTSDQFLR	High	2xCarbamidomethyl [C4; C17]	1	Q99460	0	2954.33	2.61
	NNNTDLMILK	High		1	Q99460	0	1175.61	1.96
	VSTAVLSITAK	High		1	Q99460	0	1089.65	2.84
	DNLEWLAR	High		1	Q99460	0	1016.52	2.14
	VMPAQLK	High		1	Q99460	0	786.454	1.82
	CIDHYTK	High	1xCarbamidomethyl [C1]	1	Q99460	0	936.424	1.48
	LEGIVNK	High		1	Q99460	0	772.456	1.99
	VLTMPETCR	High	1xCarbamidomethyl [C8]	1	Q99460	0	1106.53	1.63
O75832	26S proteasome non-ATPase regulatory subunit 10 OS=Homo sapiens OX=9606 GN=PSMD10 PE=1 SV=1	20	3	3	3	24.4
	Sequence	Confidence	Modifications	# PSMs	Master Protein Accessions	# Missed Cleavages	Theo. MH+ [Da]	XCorr (by Search Engine): Sequest HT
	LLVSQGASIYIENK	High		1	O75832	0	1534.85	2.41
	ASTNIQDTEGNTPLHLACDEER	High	1xCarbamidomethyl [C18]	1	O75832	0	2471.11	2.76
	DHYEATAMHR	High		1	O75832	0	1230.53	1.44
O00231	26S proteasome non-ATPase regulatory subunit 11 OS=Homo sapiens OX=9606 GN=PSMD11 PE=1 SV=3	19	7	9	7	47.4
	Sequence	Confidence	Modifications	# PSMs	Master Protein Accessions	# Missed Cleavages	Theo. MH+ [Da]	XCorr (by Search Engine): Sequest HT
	TTANAIYCPPK	High	1xCarbamidomethyl [C8]	1	O00231	0	1235.61	2.21
	TYEAALETIQNMSK	High		1	O00231	0	1598.77	2.3
	YQEALHLGSQLLR	High		2	O00231	0	1527.83	2.77
	EASIDILHSIVK	High		1	O00231	0	1324.75	2.75
	VQIEHISSLIK	High		1	O00231	0	1266.74	2.8
	YVRPFLNSISK	High		2	O00231	0	1323.74	2.49
	SLADFEK	High		1	O00231	0	809.404	2.3
O00232	26S proteasome non-ATPase regulatory subunit 12 OS=Homo sapiens OX=9606 GN=PSMD12 PE=1 SV=3	11	4	4	4	52.9
	Sequence	Confidence	Modifications	# PSMs	Master Protein Accessions	# Missed Cleavages	Theo. MH+ [Da]	XCorr (by Search Engine): Sequest HT
	MEVDYSATVDQR	High		1	O00232	0	1413.63	2.17
	AIYDTPCIQAESEK	High	1xCarbamidomethyl [C7]	1	O00232	0	1624.75	1.67
	TASDMVSTSR	High		1	O00232	0	1054.48	2.04
	DPNNLLNDWSQK	High		1	O00232	0	1443.69	2.44
Q9UNM6	26S proteasome non-ATPase regulatory subunit 13 OS=Homo sapiens OX=9606 GN=PSMD13 PE=1 SV=2	17	6	8	6	42.9
	Sequence	Confidence	Modifications	# PSMs	Master Protein Accessions	# Missed Cleavages	Theo. MH+ [Da]	XCorr (by Search Engine): Sequest HT
	ITVNEVELLVMK	High		1	Q9UNM6	0	1387.79	3.49
	LYENFISEFEHR	High		2	Q9UNM6	0	1583.75	3.32
	QMTDPNVALTFLEK	High		2	Q9UNM6	0	1606.81	3.55
	SSDEAVILCK	High	1xCarbamidomethyl [C9]	1	Q9UNM6	0	1121.55	2.43
	LEFWCTDVK	High	1xCarbamidomethyl [C5]	1	Q9UNM6	0	1197.56	1.76
	ALSVGLVK	High		1	Q9UNM6	0	786.508	2.23
O00487	26S proteasome non-ATPase regulatory subunit 14 OS=Homo sapiens OX=9606 GN=PSMD14 PE=1 SV=1	15	3	4	3	34.6
	Sequence	Confidence	Modifications	# PSMs	Master Protein Accessions	# Missed Cleavages	Theo. MH+ [Da]	XCorr (by Search Engine): Sequest HT
	SWMEGLTLQDYSEHCK	High	1xCarbamidomethyl [C15]	2	O00487	0	1983.86	2.68
	AVEEEDKMTPEQLAIK	High		1	O00487	1	1830.92	2.97
	AVAVVVDPIQSVK	High		1	O00487	0	1324.78	3.39
Q13200	26S proteasome non-ATPase regulatory subunit 2 OS=Homo sapiens OX=9606 GN=PSMD2 PE=1 SV=3	31	21	25	21	100.1
	Sequence	Confidence	Modifications	# PSMs	Master Protein Accessions	# Missed Cleavages	Theo. MH+ [Da]	XCorr (by Search Engine): Sequest HT
	LVGSQEELASWGHEYVR	High		2	Q13200	0	1959.96	2.65
	VGQAVDVVGQAGKPK	High		2	Q13200	0	1452.82	3.83
	VCLYLTSCVNYVPEPENSALLR	High	2xCarbamidomethyl [C2; C8]	1	Q13200	0	2597.27	2.88
	VQQLLHICSEHFDSK	High	1xCarbamidomethyl [C8]	2	Q13200	0	1840.9	3.22
	WLPLGLGLNHLGK	High		1	Q13200	0	1417.83	3.37
	SHYVLYGLVAAMQPR	High		1	Q13200	0	1704.89	2.43
	SGALLACGIVNSGVR	High	1xCarbamidomethyl [C7]	1	Q13200	0	1473.78	3.04
	SFANTLVDVCAYAGSGNVLK	High	1xCarbamidomethyl [C10]	2	Q13200	0	2086.03	3.5
	SSTTSMTSVPKPLK	High		1	Q13200	0	1463.78	2.7
	AVPLALALISVSNPR	High		1	Q13200	0	1520.92	3.16
	FSHDADPEVSYNSIFAMGMVGSGTNNAR	High		1	Q13200	0	2974.31	3.24
	GTLTLCPYHSDR	High	1xCarbamidomethyl [C6]	1	Q13200	0	1419.67	1.78
	EIYENMAPGENKR	High		1	Q13200	1	1550.73	2.53
	EWQELDDAEK	High		1	Q13200	0	1262.55	2.32
	LAQGLTHLGK	High		1	Q13200	0	1037.61	2.74
	YLYSSEDYIK	High		1	Q13200	0	1280.6	1.56
	EPLLTLVK	High		1	Q13200	0	912.576	1.97
	LKEIYENMAPGENKR	High		1	Q13200	2	1791.91	2.22
	ELDIMEPK	High		1	Q13200	0	974.486	2.03
	CALGVFR	High	1xCarbamidomethyl [C1]	1	Q13200	0	822.429	1.95
	SETELKDTYAR	High		1	Q13200	1	1312.64	2.01
O43242	26S proteasome non-ATPase regulatory subunit 3 OS=Homo sapiens OX=9606 GN=PSMD3 PE=1 SV=2	25	11	13	11	60.9
	Sequence	Confidence	Modifications	# PSMs	Master Protein Accessions	# Missed Cleavages	Theo. MH+ [Da]	XCorr (by Search Engine): Sequest HT
	LQLDSPEDAEFIVAK	High		1	O43242	0	1674.86	3.24
	HDADGQATLLNLLLR	High		1	O43242	0	1649.9	3.8
	NYLHYSLYDQAEK	High		1	O43242	0	1643.77	2.41
	SVFPEQANNNEWAR	High		2	O43242	0	1661.77	2.43
	FQADGTYTLIIR	High		1	O43242	0	1397.74	2.45
	AVQGFFTSNNATR	High		1	O43242	0	1412.69	2.37
	ELDTVTLEDIK	High		1	O43242	0	1275.67	2.15
	APQHTAVGFK	High		1	O43242	0	1055.56	1.81
	FNQVLDQFGEK	High		2	O43242	0	1324.65	2.44
	ISLADIAQK	High		1	O43242	0	958.557	2.89
	ALDLVAAK	High		1	O43242	0	800.488	1.88
P55036	26S proteasome non-ATPase regulatory subunit 4 OS=Homo sapiens OX=9606 GN=PSMD4 PE=1 SV=1	28	7	9	5	40.7
	Sequence	Confidence	Modifications	# PSMs	Master Protein Accessions	# Missed Cleavages	Theo. MH+ [Da]	XCorr (by Search Engine): Sequest HT
	AAAASAAEAGIATTGTEDSDDALLK	High		1	P55036	0	2320.12	4.19
	LQAQQDAVNIVCHSK	High	1xCarbamidomethyl [C12]	2	P55036	0	1710.86	3.74
	VNVDIINFGEEEVNTEK	High		1	P55036; A2A3N6	0	1948.95	2.73
	MTISQQEFGR	High		1	P55036	0	1196.57	2.26
	LTAFVNTLNGK	High		1	P55036; A2A3N6	0	1177.66	2.06
	IIAFVGSPVEDNEKDLVK	High		2	P55036	1	1973.06	2.5
	ITFCTGIR	High	1xCarbamidomethyl [C4]	1	P55036	0	967.503	1.42
Q16401	26S proteasome non-ATPase regulatory subunit 5 OS=Homo sapiens OX=9606 GN=PSMD5 PE=1 SV=3	3	1	1	1	56.2
	Sequence	Confidence	Modifications	# PSMs	Master Protein Accessions	# Missed Cleavages	Theo. MH+ [Da]	XCorr (by Search Engine): Sequest HT
	VFTAIANQPWAQK	High		1	Q16401	0	1473.78	2.29
Q15008	26S proteasome non-ATPase regulatory subunit 6 OS=Homo sapiens OX=9606 GN=PSMD6 PE=1 SV=1	15	5	5	5	45.5
	Sequence	Confidence	Modifications	# PSMs	Master Protein Accessions	# Missed Cleavages	Theo. MH+ [Da]	XCorr (by Search Engine): Sequest HT
	RLDEELEDAEK	High		1	Q15008	1	1346.64	2.98
	GAEILEVLHSLPAVR	High		1	Q15008	0	1603.92	2.53
	IHAYSQLLESYR	High		1	Q15008	0	1479.76	2.15
	VNEIVETNRPDSK	High		1	Q15008	0	1500.77	1.97
	KGDLLLNR	High		1	Q15008	1	928.557	2.44
P51665	26S proteasome non-ATPase regulatory subunit 7 OS=Homo sapiens OX=9606 GN=PSMD7 PE=1 SV=2	22	5	7	5	37
	Sequence	Confidence	Modifications	# PSMs	Master Protein Accessions	# Missed Cleavages	Theo. MH+ [Da]	XCorr (by Search Engine): Sequest HT
	VVVHPLVLLSVVDHFNR	High		2	P51665	0	1943.12	4.57
	SVVALHNLINNK	High		2	P51665	0	1321.76	2.86
	DLGLPTEAYISVEEVHDDGTPTSK	High		1	P51665	0	2573.23	2.5
	DTTVGTLSQR	High		1	P51665	0	1077.55	2.27
	ITNQVHGLK	High		1	P51665	0	1009.58	2.03
P48556	26S proteasome non-ATPase regulatory subunit 8 OS=Homo sapiens OX=9606 GN=PSMD8 PE=1 SV=2	18	4	5	4	39.6
	Sequence	Confidence	Modifications	# PSMs	Master Protein Accessions	# Missed Cleavages	Theo. MH+ [Da]	XCorr (by Search Engine): Sequest HT
	GWVLGPNNYYSFASQQQKPEDTTIPSTELAK	High		1	P48556	0	3469.69	4.02
	HPVSLEQYLMEGSYNK	High		2	P48556	0	1894.9	3.54
	ILFFNTPK	High		1	P48556	0	979.561	1.97
	DIQTNVYIK	High		1	P48556	0	1093.59	1.75
O00233	26S proteasome non-ATPase regulatory subunit 9 OS=Homo sapiens OX=9606 GN=PSMD9 PE=1 SV=3	23	4	4	4	24.7
	Sequence	Confidence	Modifications	# PSMs	Master Protein Accessions	# Missed Cleavages	Theo. MH+ [Da]	XCorr (by Search Engine): Sequest HT
	KLGQSESQGPPR	High		1	O00233	1	1283.67	2.71
	GLLGCNIIPLQR	High	1xCarbamidomethyl [C5]	1	O00233	0	1353.77	2.4
	GIGMNEPLVDCEGYPR	High	1xCarbamidomethyl [C11]	1	O00233	0	1806.81	3.05
	HNIICLQNDHK	High	1xCarbamidomethyl [C5]	1	O00233	0	1391.68	2.34
P62333	26S proteasome regulatory subunit 10B OS=Homo sapiens OX=9606 GN=PSMC6 PE=1 SV=1	29	9	9	9	44.1
	Sequence	Confidence	Modifications	# PSMs	Master Protein Accessions	# Missed Cleavages	Theo. MH+ [Da]	XCorr (by Search Engine): Sequest HT
	LSDGFNGADLR	High		1	P62333	0	1164.56	2.2
	NVCTEAGMFAIR	High	1xCarbamidomethyl [C3]	1	P62333	0	1368.64	3.09
	VALDMTTLTIMR	High		1	P62333	0	1364.73	2.84
	DHQPCIIFMDEIDAIGGR	High	1xCarbamidomethyl [C5]	1	P62333	0	2086.97	2.48
	ADHDFVVQEDFMK	High		1	P62333	0	1580.7	2.13
	ALQSVGQIVGEVLK	High		1	P62333	0	1440.84	3.45
	IHAGPITK	High		1	P62333	0	836.499	2.36
	IHIDLPNEQAR	High		1	P62333	0	1305.69	2.29
	GCLLYGPPGTGK	High	1xCarbamidomethyl [C2]	1	P62333	0	1219.61	1.49
P62191	26S proteasome regulatory subunit 4 OS=Homo sapiens OX=9606 GN=PSMC1 PE=1 SV=1	25	8	9	7	49.2
	Sequence	Confidence	Modifications	# PSMs	Master Protein Accessions	# Missed Cleavages	Theo. MH+ [Da]	XCorr (by Search Engine): Sequest HT
	TMLELLNQLDGFDSR	High		1	P62191	0	1751.86	2.72
	AVANQTSATFLR	High		1	P62191	0	1278.68	2.39
	APQETYADIGGLDNQIQEIK	High		1	P62191	0	2203.09	3.12
	GVILYGPPGTGK	High		4	P62195; P62191	0	1158.65	2.22
	LPLVTPHTQCR	High	1xCarbamidomethyl [C10]	1	P62191	0	1321.7	2.71
	VAEEHAPSIVFIDEIDAIGTK	High		1	P62191	0	2254.16	3.13
	DDLSGADIK	High		1	P62191	0	933.452	2.04
	VVGSELIQK	High		1	P62191	0	972.572	2.04
P17980	26S proteasome regulatory subunit 6A OS=Homo sapiens OX=9606 GN=PSMC3 PE=1 SV=3	27	10	10	10	49.2
	Sequence	Confidence	Modifications	# PSMs	Master Protein Accessions	# Missed Cleavages	Theo. MH+ [Da]	XCorr (by Search Engine): Sequest HT
	MNVSPDVNYEELAR	High		1	P17980	0	1636.76	2.79
	VTHELQAMK	High		1	P17980	0	1056.55	1.99
	AVCVEAGMIALR	High	1xCarbamidomethyl [C3]	1	P17980	0	1289.67	2.41
	AMEVDERPTEQYSDIGGLDK	High		1	P17980	0	2253.03	3.59
	GATELTHEDYMEGILEVQAK	High		1	P17980	0	2234.06	3.6
	VDILDPALLR	High		1	P17980	0	1124.67	3.02
	KMNVSPDVNYEELAR	High		1	P17980	1	1764.86	2.67
	MSTEEIIQR	High		1	P17980	0	1106.55	1.92
	KIEFPMPNEEAR	High		1	P17980	1	1460.72	2.42
	GVLMYGPPGTGK	High	1xOxidation [M4]	1	P17980	0	1192.6	1.93
P43686	26S proteasome regulatory subunit 6B OS=Homo sapiens OX=9606 GN=PSMC4 PE=1 SV=2	38	12	15	12	47.3
	Sequence	Confidence	Modifications	# PSMs	Master Protein Accessions	# Missed Cleavages	Theo. MH+ [Da]	XCorr (by Search Engine): Sequest HT
	ISGADINSICQESGMLAVR	High	1xCarbamidomethyl [C10]	1	P43686	0	2020.98	3.36
	LQQELEFLEVQEEYIKDEQK	High		1	P43686	1	2538.26	5.15
	MEEIGILVEK	High	1xAcetyl [N-Term]	1	P43686	0	1202.63	2.83
	MNLSEEVDLEDYVARPDK	High		2	P43686	0	2123	3.03
	EAVELPLTHFELYK	High		1	P43686	0	1688.89	2.98
	ELLKPNASVALHK	High		2	P43686	0	1419.83	2.67
	EFLHAQEEVKR	High		2	P43686	1	1385.72	2.39
	KDEQEHEFYK	High		1	P43686	1	1352.61	2.34
	VVGSEFVQK	High		1	P43686	0	992.541	2.2
	LIFSTITSK	High		1	P43686	0	1009.59	2.19
	AVAHHTTAAFIR	High		1	P43686	0	1294.7	2.46
	GVLMYGPPGCGK	High	1xCarbamidomethyl [C10]	1	P43686	0	1235.59	1.75
P35998	26S proteasome regulatory subunit 7 OS=Homo sapiens OX=9606 GN=PSMC2 PE=1 SV=3	27	9	11	9	48.6
	Sequence	Confidence	Modifications	# PSMs	Master Protein Accessions	# Missed Cleavages	Theo. MH+ [Da]	XCorr (by Search Engine): Sequest HT
	IDPTVTMMQVEEKPDVTYSDVGGCK	High	1xCarbamidomethyl [C24]	1	P35998	0	2799.29	4.21
	YQIHIPLPPK	High		1	P35998	0	1205.7	2.24
	QTLQSEQPLQVAR	High		1	P35998	0	1497.8	3.44
	FVVDLSDQVAPTDIEEGMR	High		2	P35998	0	2121.02	4.18
	EVVETPLLHPER	High		1	P35998	0	1418.76	3.75
	QVEDDIQQLLK	High		2	P35998	0	1328.71	2.84
	IINADSEDPK	High		1	P35998	0	1101.54	2.54
	INELTGIK	High		1	P35998	0	887.52	1.92
	TYGQSTYSR	High		1	P35998	0	1062.49	1.12
P62195	26S proteasome regulatory subunit 8 OS=Homo sapiens OX=9606 GN=PSMC5 PE=1 SV=1	42	15	18	14	45.6
	Sequence	Confidence	Modifications	# PSMs	Master Protein Accessions	# Missed Cleavages	Theo. MH+ [Da]	XCorr (by Search Engine): Sequest HT
	IAELMPGASGAEVK	High		1	P62195	0	1372.71	2.05
	GVCTEAGMYALR	High	1xCarbamidomethyl [C3]	1	P62195	0	1327.61	1.87
	HPELFEALGIAQPK	High		2	P62195	0	1549.84	3.5
	IEELQLIVNDK	High		1	P62195	0	1313.73	3.21
	VPDSTYEMIGGLDK	High		1	P62195	0	1524.73	1.86
	EVIELPVKHPELFEALGIAQPK	High		1	P62195	1	2457.38	5.58
	EHAPSIIFMDEIDSIGSSR	High		2	P62195	0	2104	3.34
	EELQLLQEQGSYVGEVVR	High		1	P62195	0	2076.06	3.82
	GVILYGPPGTGK	High		4	P62195; P62191	0	1158.65	2.22
	AVAHHTDCTFIR	High	1xCarbamidomethyl [C8]	1	P62195	0	1427.68	2.43
	NDSYTLHK	High		1	P62195	0	977.469	2.25
	EVIELPVK	High		1	P62195	0	926.556	1.98
	ELFVMAR	High		1	P62195	0	865.46	1.87
	IDILDSALLRPGR	High		1	P62195	0	1438.84	2.8
	FVVDVDK	High		1	P62195	0	821.44	1.8
Q13442	28 kDa heat- and acid-stable phosphoprotein OS=Homo sapiens OX=9606 GN=PDAP1 PE=1 SV=1	6	1	1	1	20.6
	Sequence	Confidence	Modifications	# PSMs	Master Protein Accessions	# Missed Cleavages	Theo. MH+ [Da]	XCorr (by Search Engine): Sequest HT
	KVTQLDLDGPK	High		1	Q13442	1	1213.68	2.78
P82664	28S ribosomal protein S10, mitochondrial OS=Homo sapiens OX=9606 GN=MRPS10 PE=1 SV=2	15	2	2	2	23
	Sequence	Confidence	Modifications	# PSMs	Master Protein Accessions	# Missed Cleavages	Theo. MH+ [Da]	XCorr (by Search Engine): Sequest HT
	DLTKPVVTISDEPDILYK	High		1	P82664	0	2046.1	3.57
	NLPEGVAMEVTK	High		1	P82664	0	1287.66	1.64
P82912	28S ribosomal protein S11, mitochondrial OS=Homo sapiens OX=9606 GN=MRPS11 PE=1 SV=2	24	3	3	3	20.6
	Sequence	Confidence	Modifications	# PSMs	Master Protein Accessions	# Missed Cleavages	Theo. MH+ [Da]	XCorr (by Search Engine): Sequest HT
	KGTGIAAQTAGIAAAAR	High		1	P82912	1	1527.86	3.18
	ASHNNTQIQVVSASNEPLAFASCGTEGFR	High	1xCarbamidomethyl [C23]	1	P82912	0	3092.45	3.56
	GTGIAAQTAGIAAAAR	High		1	P82912	0	1399.77	2.62
Q9Y3D3	28S ribosomal protein S16, mitochondrial OS=Homo sapiens OX=9606 GN=MRPS16 PE=1 SV=1	13	1	1	1	15.3
	Sequence	Confidence	Modifications	# PSMs	Master Protein Accessions	# Missed Cleavages	Theo. MH+ [Da]	XCorr (by Search Engine): Sequest HT
	FVEQLGSYDPLPNSHGEK	High		1	Q9Y3D3	0	2016.97	2.39
Q9Y2R5	28S ribosomal protein S17, mitochondrial OS=Homo sapiens OX=9606 GN=MRPS17 PE=1 SV=1	45	3	4	3	14.5
	Sequence	Confidence	Modifications	# PSMs	Master Protein Accessions	# Missed Cleavages	Theo. MH+ [Da]	XCorr (by Search Engine): Sequest HT
	VIDPVTGKPCAGTTYLESPLSSETTQLSK	High	1xCarbamidomethyl [C10]	1	Q9Y2R5	0	3079.55	4.63
	TYFAHDALQQCTVGDIVLLR	High	1xCarbamidomethyl [C11]	2	Q9Y2R5	0	2320.18	4.05
	LVLDPYLLK	High		1	Q9Y2R5	0	1073.66	2.19
Q9Y676	28S ribosomal protein S18b, mitochondrial OS=Homo sapiens OX=9606 GN=MRPS18B PE=1 SV=1	17	3	5	3	29.4
	Sequence	Confidence	Modifications	# PSMs	Master Protein Accessions	# Missed Cleavages	Theo. MH+ [Da]	XCorr (by Search Engine): Sequest HT
	LYQGHLQEESGPPPESMPK	High		2	Q9Y676	0	2124.01	3.06
	TPAEASSTGQTGPQSAL	High		2	Q9Y676	0	1602.76	3.29
	LTQAIQK	High		1	Q9Y676	0	801.483	1.84
Q9Y3D5	28S ribosomal protein S18c, mitochondrial OS=Homo sapiens OX=9606 GN=MRPS18C PE=1 SV=1	8	1	1	1	15.8
	Sequence	Confidence	Modifications	# PSMs	Master Protein Accessions	# Missed Cleavages	Theo. MH+ [Da]	XCorr (by Search Engine): Sequest HT
	AQIMGFMPVTYK	High		1	Q9Y3D5	0	1385.7	2.37
Q9Y399	28S ribosomal protein S2, mitochondrial OS=Homo sapiens OX=9606 GN=MRPS2 PE=1 SV=1	27	8	9	8	33.2
	Sequence	Confidence	Modifications	# PSMs	Master Protein Accessions	# Missed Cleavages	Theo. MH+ [Da]	XCorr (by Search Engine): Sequest HT
	EPGDQGPAHPPGADMSHSL	High		2	Q9Y399	0	1899.83	3.1
	ESEDSTDFNDK	High		1	Q9Y399	0	1286.5	2.14
	FMEPYIFGSR	High		1	Q9Y399	0	1246.59	2.07
	LFQTAITR	High		1	Q9Y399	0	949.547	1.94
	HSDFFNVK	High		1	Q9Y399	0	993.479	1.71
	LLFGPTVR	High		1	Q9Y399	0	902.546	1.76
	GIILFISR	High		1	Q9Y399	0	918.577	1.69
	ILNEPLK	High		1	Q9Y399	0	826.503	1.52
P82921	28S ribosomal protein S21, mitochondrial OS=Homo sapiens OX=9606 GN=MRPS21 PE=1 SV=3	23	2	2	2	10.7
	Sequence	Confidence	Modifications	# PSMs	Master Protein Accessions	# Missed Cleavages	Theo. MH+ [Da]	XCorr (by Search Engine): Sequest HT
	TVMVQEGNVESAYR	High		1	P82921	0	1582.75	1.62
	INFLMR	High		1	P82921	0	793.439	1.72
P82650	28S ribosomal protein S22, mitochondrial OS=Homo sapiens OX=9606 GN=MRPS22 PE=1 SV=1	24	8	9	8	41.3
	Sequence	Confidence	Modifications	# PSMs	Master Protein Accessions	# Missed Cleavages	Theo. MH+ [Da]	XCorr (by Search Engine): Sequest HT
	KPTFMDEEVQSILTK	High		1	P82650	0	1765.9	3.61
	IDGLLIDQIQR	High		1	P82650	0	1283.73	3.13
	YVFTDISYSIPHR	High		2	P82650	0	1597.8	2.01
	VPINDVLAEDK	High		1	P82650	0	1212.65	2.94
	ILEGTETTK	High		1	P82650	0	991.531	1.92
	LMTQAQLEEATR	High		1	P82650	0	1390.7	1.67
	MPPVLEER	High		1	P82650	0	970.503	1.33
	ILTPIIFK	High		1	P82650	0	944.618	1.62
Q9Y3D9	28S ribosomal protein S23, mitochondrial OS=Homo sapiens OX=9606 GN=MRPS23 PE=1 SV=2	36	6	8	6	21.8
	Sequence	Confidence	Modifications	# PSMs	Master Protein Accessions	# Missed Cleavages	Theo. MH+ [Da]	XCorr (by Search Engine): Sequest HT
	APIQDIWYHEDR	High		2	Q9Y3D9	0	1542.73	2.69
	EVPQDQHLEAPADQSK	High		1	Q9Y3D9	0	1791.85	2.52
	ALLAEGVILR	High		1	Q9Y3D9	0	1054.66	2.7
	LETVGSIFSR	High		2	Q9Y3D9	0	1108.6	2.57
	AFDLFNPNFK	High		1	Q9Y3D9	0	1212.6	1.93
	FYSVYGSGQR	High		1	Q9Y3D9	0	1163.55	1.66
P82663	28S ribosomal protein S25, mitochondrial OS=Homo sapiens OX=9606 GN=MRPS25 PE=1 SV=1	29	3	3	3	20.1
	Sequence	Confidence	Modifications	# PSMs	Master Protein Accessions	# Missed Cleavages	Theo. MH+ [Da]	XCorr (by Search Engine): Sequest HT
	VMTVNYNTHGELGEGAR	High		1	P82663	0	1847.87	3.49
	ECICEVEGQVPCPSLVPLPK	High	3xCarbamidomethyl [C2; C4; C12]	1	P82663	0	2311.11	4.44
	TLQYLSQGNVVFK	High		1	P82663	0	1496.81	2.41
Q9BYN8	28S ribosomal protein S26, mitochondrial OS=Homo sapiens OX=9606 GN=MRPS26 PE=1 SV=1	19	4	4	4	24.2
	Sequence	Confidence	Modifications	# PSMs	Master Protein Accessions	# Missed Cleavages	Theo. MH+ [Da]	XCorr (by Search Engine): Sequest HT
	KAEEVQAWAQR	High		1	Q9BYN8	1	1315.68	3.27
	ELMAWNQAENR	High		1	Q9BYN8	0	1361.63	2.77
	MEFVSEVQR	High		1	Q9BYN8	0	1124.54	2.07
	VEAALDSR	High		1	Q9BYN8	0	860.447	2
Q92552	28S ribosomal protein S27, mitochondrial OS=Homo sapiens OX=9606 GN=MRPS27 PE=1 SV=3	34	12	14	12	47.6
	Sequence	Confidence	Modifications	# PSMs	Master Protein Accessions	# Missed Cleavages	Theo. MH+ [Da]	XCorr (by Search Engine): Sequest HT
	LVEQLDIEETEQSK	High		1	Q92552	0	1660.83	2.4
	NFGASLLLPGLK	High		1	Q92552	0	1229.73	2.19
	IESEGLLSLTTQLVK	High		1	Q92552	0	1630.93	3.72
	EEIDHAEYYLYK	High		1	Q92552	0	1572.72	2.47
	EALDVLGAVLK	High		2	Q92552	0	1127.67	2.91
	AVYHNMPLIWKPGYLDR	High		1	Q92552	0	2073.07	3.44
	VAASPEDIK	High		1	Q92552	0	929.494	1.92
	NWTIHTWIR	High		1	Q92552	0	1226.64	2.02
	KLPVSSLTISR	High		2	Q92552	1	1200.73	2.1
	LIDNISSR	High		1	Q92552	0	917.505	1.76
	ALYTLVNK	High		1	Q92552	0	921.54	1.92
	EKEHYCLADLASLMDK	High	1xCarbamidomethyl [C6]	1	Q92552	1	1922.9	1.82
Q9Y2Q9	28S ribosomal protein S28, mitochondrial OS=Homo sapiens OX=9606 GN=MRPS28 PE=1 SV=1	27	5	6	5	20.8
	Sequence	Confidence	Modifications	# PSMs	Master Protein Accessions	# Missed Cleavages	Theo. MH+ [Da]	XCorr (by Search Engine): Sequest HT
	IFHIVENDLYIDFGGK	High		1	Q9Y2Q9	0	1879.96	2.72
	AGGFASALER	High		1	Q9Y2Q9	0	978.5	1.94
	NVESFASMLR	High		1	Q9Y2Q9	0	1153.57	1.22
	LLDLELTSR	High		2	Q9Y2Q9	0	1059.6	2.19
	FHCVCR	High	2xCarbamidomethyl [C3; C5]	1	Q9Y2Q9	0	878.376	1.28
P51398	28S ribosomal protein S29, mitochondrial OS=Homo sapiens OX=9606 GN=DAP3 PE=1 SV=1	32	8	11	8	45.5
	Sequence	Confidence	Modifications	# PSMs	Master Protein Accessions	# Missed Cleavages	Theo. MH+ [Da]	XCorr (by Search Engine): Sequest HT
	NDWHGGAIVSALSQTGSLFKPR	High		3	P51398	0	2341.2	3.9
	KPALELLHYLK	High		1	P51398	0	1324.8	3.8
	SPIAPEELALVHNLR	High		2	P51398	0	1658.92	3.85
	FDQPLEASTWLK	High		1	P51398	0	1434.73	2.43
	GSPLGEVVEQGITR	High		1	P51398	0	1441.76	2.22
	EFESCIQYYLENNWLQHEK	High	1xCarbamidomethyl [C5]	1	P51398	0	2530.13	3.73
	ELLFLSNANPSLLER	High		1	P51398	0	1715.93	3.44
	EGFDALDPFIPILVSNYNPK	High		1	P51398	0	2249.15	2.92
Q92665	28S ribosomal protein S31, mitochondrial OS=Homo sapiens OX=9606 GN=MRPS31 PE=1 SV=3	17	5	5	5	45.3
	Sequence	Confidence	Modifications	# PSMs	Master Protein Accessions	# Missed Cleavages	Theo. MH+ [Da]	XCorr (by Search Engine): Sequest HT
	ISFSNIISDMK	High		1	Q92665	0	1254.64	2.97
	IQFDEGYDNYPGQEK	High		1	Q92665	0	1802.79	2.87
	SELLSQLQQHEEESR	High		1	Q92665	0	1812.87	2.39
	EAPETDTSPSLWDVEFAK	High		1	Q92665	0	2021.93	3.37
	DLLGIIK	High		1	Q92665	0	771.497	1.96
Q9Y291	28S ribosomal protein S33, mitochondrial OS=Homo sapiens OX=9606 GN=MRPS33 PE=1 SV=1	6	1	1	1	12.6
	Sequence	Confidence	Modifications	# PSMs	Master Protein Accessions	# Missed Cleavages	Theo. MH+ [Da]	XCorr (by Search Engine): Sequest HT
	FLGLYR	High		1	Q9Y291	0	768.44	1.68
P82930	28S ribosomal protein S34, mitochondrial OS=Homo sapiens OX=9606 GN=MRPS34 PE=1 SV=2	22	5	6	5	25.6
	Sequence	Confidence	Modifications	# PSMs	Master Protein Accessions	# Missed Cleavages	Theo. MH+ [Da]	XCorr (by Search Engine): Sequest HT
	NGDTSTEEPMLNVQR	High		1	P82930	0	1690.77	2.74
	EIEHVMYHDWR	High		2	P82930	0	1514.68	2.37
	LPLFGLGR	High		1	P82930	0	872.535	2.61
	AWGILTFK	High		1	P82930	0	935.535	2.1
	LIAELAR	High		1	P82930	0	785.488	1.75
P82673	28S ribosomal protein S35, mitochondrial OS=Homo sapiens OX=9606 GN=MRPS35 PE=1 SV=1	30	8	9	8	36.8
	Sequence	Confidence	Modifications	# PSMs	Master Protein Accessions	# Missed Cleavages	Theo. MH+ [Da]	XCorr (by Search Engine): Sequest HT
	IPNFLHLTPVAIK	High		2	P82673	0	1462.88	2.76
	NEEENENSISQYK	High		1	P82673	0	1583.68	2.31
	HFPIEIDSTDYVSSGPSVR	High		1	P82673	0	2106.01	2.68
	SKTEADMEEYIWENSSSER	High		1	P82673	1	2290.98	2.88
	TEADMEEYIWENSSSER	High		1	P82673	0	2075.85	1.53
	DFCTEWPAALDSDEK	High	1xCarbamidomethyl [C3]	1	P82673	0	1783.75	2.95
	NILETLLQMK	High		1	P82673	0	1202.68	2.82
	EGNLELLK	High		1	P82673	0	915.515	2.21
P82909	28S ribosomal protein S36, mitochondrial OS=Homo sapiens OX=9606 GN=MRPS36 PE=1 SV=2	46	3	4	3	11.5
	Sequence	Confidence	Modifications	# PSMs	Master Protein Accessions	# Missed Cleavages	Theo. MH+ [Da]	XCorr (by Search Engine): Sequest HT
	SAGLPSHSSVISQHSK	High		1	P82909	0	1621.83	2.19
	SPDLLMYQGPPDTAEIIK	High		1	P82909	0	1988	3.15
	VVQVVKPHTPLIR	High		2	P82909	0	1485.93	2.71
P82675	28S ribosomal protein S5, mitochondrial OS=Homo sapiens OX=9606 GN=MRPS5 PE=1 SV=2	3	1	1	1	48
	Sequence	Confidence	Modifications	# PSMs	Master Protein Accessions	# Missed Cleavages	Theo. MH+ [Da]	XCorr (by Search Engine): Sequest HT
	EECGPLPIVVASPR	High	1xCarbamidomethyl [C3]	1	P82675	0	1523.79	3.12
P82932	28S ribosomal protein S6, mitochondrial OS=Homo sapiens OX=9606 GN=MRPS6 PE=1 SV=3	33	4	5	4	14.2
	Sequence	Confidence	Modifications	# PSMs	Master Protein Accessions	# Missed Cleavages	Theo. MH+ [Da]	XCorr (by Search Engine): Sequest HT
	ECEGIVPVPLAEK	High	1xCarbamidomethyl [C2]	1	P82932	0	1440.74	2.24
	AMQRPETAATLK	High		2	P82932	0	1316.7	2.6
	YELALILK	High		1	P82932	0	962.592	2.06
	HPLTQELK	High		1	P82932	0	965.541	1.63
Q9Y2R9	28S ribosomal protein S7, mitochondrial OS=Homo sapiens OX=9606 GN=MRPS7 PE=1 SV=2	30	6	9	6	28.1
	Sequence	Confidence	Modifications	# PSMs	Master Protein Accessions	# Missed Cleavages	Theo. MH+ [Da]	XCorr (by Search Engine): Sequest HT
	KPVEELTEEEK	High		1	Q9Y2R9	0	1330.67	3.44
	LLEAFHNQGPVIK	High		2	Q9Y2R9	0	1465.82	2.98
	NPYTIFHQALK	High		2	Q9Y2R9	0	1331.71	2.79
	YHAASAEEQATIER	High		2	Q9Y2R9	0	1575.74	2.45
	SLMIQTLEAVK	High		1	Q9Y2R9	0	1232.69	2.36
	TSSVFEDPVISK	High		1	Q9Y2R9	0	1308.67	1.66
P82933	28S ribosomal protein S9, mitochondrial OS=Homo sapiens OX=9606 GN=MRPS9 PE=1 SV=2	26	8	9	8	45.8
	Sequence	Confidence	Modifications	# PSMs	Master Protein Accessions	# Missed Cleavages	Theo. MH+ [Da]	XCorr (by Search Engine): Sequest HT
	LSDLDYMQFIR	High		1	P82933	0	1400.69	2.78
	LLTSQCGAAEEEFVQR	High	1xCarbamidomethyl [C6]	2	P82933	0	1837.87	3.54
	VNGIDYQLYFPITQDR	High		1	P82933	0	1941.97	3.01
	EQLMFPFHFVDR	High		1	P82933	0	1565.76	2.77
	AIAYLFPSGLFEK	High		1	P82933	0	1455.79	2.97
	QAGLLTTDPR	High		1	P82933	0	1071.58	2.7
	ALCSFVTEDEVEWMR	High	1xCarbamidomethyl [C3]	1	P82933	0	1871.83	2.19
	EELEEMLVEK	High		1	P82933	0	1248.6	1.94
O75600	2-amino-3-ketobutyrate coenzyme A ligase, mitochondrial OS=Homo sapiens OX=9606 GN=GCAT PE=1 SV=1	12	3	5	3	45.3
	Sequence	Confidence	Modifications	# PSMs	Master Protein Accessions	# Missed Cleavages	Theo. MH+ [Da]	XCorr (by Search Engine): Sequest HT
	YGALVFMDECHATGFLGPTGR	High	1xCarbamidomethyl [C10]	2	O75600	0	2299.06	4
	ALGGASGGYTTGPGPLVSLLR	High		2	O75600	0	1944.05	3.41
	MADDMLK	High		1	O75600	0	823.369	1.66
P52758	2-iminobutanoate/2-iminopropanoate deaminase OS=Homo sapiens OX=9606 GN=RIDA PE=1 SV=1	27	3	3	3	14.5
	Sequence	Confidence	Modifications	# PSMs	Master Protein Accessions	# Missed Cleavages	Theo. MH+ [Da]	XCorr (by Search Engine): Sequest HT
	APGAIGPYSQAVLVDR	High		1	P52758	0	1613.86	2.65
	AAGCDFTNVVK	High	1xCarbamidomethyl [C4]	1	P52758	0	1181.56	2.61
	AAYQVAALPK	High		1	P52758	0	1031.59	2.52
Q5HYK3	2-methoxy-6-polyprenyl-1,4-benzoquinol methylase, mitochondrial OS=Homo sapiens OX=9606 GN=COQ5 PE=1 SV=2	15	3	3	3	37.1
	Sequence	Confidence	Modifications	# PSMs	Master Protein Accessions	# Missed Cleavages	Theo. MH+ [Da]	XCorr (by Search Engine): Sequest HT
	MHPLPGTQLLDVAGGTGDIAFR	High		1	Q5HYK3	0	2266.16	3.57
	FLNYVQSQHQR	High		1	Q5HYK3	0	1419.71	1.92
	AAETHFGFETVSEEEK	High		1	Q5HYK3	0	1810.81	2.68
Q02218	2-oxoglutarate dehydrogenase, mitochondrial OS=Homo sapiens OX=9606 GN=OGDH PE=1 SV=3	26	19	22	19	115.9
	Sequence	Confidence	Modifications	# PSMs	Master Protein Accessions	# Missed Cleavages	Theo. MH+ [Da]	XCorr (by Search Engine): Sequest HT
	LVEDHLAVQSLIR	High		2	Q02218	0	1492.85	3.4
	NITLSLVANPSHLEAADPVVMGK	High		1	Q02218	0	2376.26	4.22
	NTNAGAPPGTAYQSPLPLSR	High		1	Q02218	0	2012.02	2.78
	LLDTAFDLDVFK	High		1	Q02218	0	1396.74	2.91
	LGFYGLDESDLDK	High		1	Q02218	0	1471.7	2.24
	VFHLPTTTFIGGQESALPLR	High		1	Q02218	0	2184.18	3.81
	VIPEDGPAAQNPENVK	High		1	Q02218	0	1677.84	2.39
	YAELLVSQGVVNQPEYEEEISK	High		1	Q02218	0	2524.25	1.62
	YPNAELAWCQEEHK	High	1xCarbamidomethyl [C9]	1	Q02218	0	1774.79	2.59
	FGLEGCEVLIPALK	High	1xCarbamidomethyl [C6]	1	Q02218	0	1545.83	3.58
	AEQFYCGDTEGK	High	1xCarbamidomethyl [C6]	1	Q02218	0	1404.57	2.35
	GSLAAVAHAQSLVEAQPNVDK	High		2	Q02218	0	2105.1	4.91
	DVVVDLVCYR	High	1xCarbamidomethyl [C8]	1	Q02218	0	1237.62	2.25
	NQGYYDYVKPR	High		2	Q02218	0	1402.67	2.47
	LNVLANVIR	High		1	Q02218	0	1011.63	2.48
	THLTELQR	High		1	Q02218	0	997.543	1.75
	HHVLHDQNVDKR	High		1	Q02218	1	1497.77	2.38
	ICEEAFAR	High	1xCarbamidomethyl [C2]	1	Q02218	0	995.461	1.95
	FEEFLQR	High		1	Q02218	0	968.484	1.61
P12694	2-oxoisovalerate dehydrogenase subunit alpha, mitochondrial OS=Homo sapiens OX=9606 GN=BCKDHA PE=1 SV=2	17	5	7	5	50.4
	Sequence	Confidence	Modifications	# PSMs	Master Protein Accessions	# Missed Cleavages	Theo. MH+ [Da]	XCorr (by Search Engine): Sequest HT
	HYLLSQGWWDEEQEK	High		1	P12694	0	1947.89	2.11
	VDGNDVFAVYNATK	High		2	P12694	0	1512.73	2.8
	QGQIINPSEDPHLPK	High		2	P12694	0	1672.87	3.02
	AVAENQPFLIEAMTYR	High		1	P12694	0	1852.93	2.86
	NNGYAISTPTSEQYR	High		1	P12694	0	1700.79	2.02
P21953	2-oxoisovalerate dehydrogenase subunit beta, mitochondrial OS=Homo sapiens OX=9606 GN=BCKDHB PE=1 SV=2	3	1	1	1	43.1
	Sequence	Confidence	Modifications	# PSMs	Master Protein Accessions	# Missed Cleavages	Theo. MH+ [Da]	XCorr (by Search Engine): Sequest HT
	SGDLFNCGSLTIR	High	1xCarbamidomethyl [C7]	1	P21953	0	1439.69	2.34
Q9H2F3	3 beta-hydroxysteroid dehydrogenase type 7 OS=Homo sapiens OX=9606 GN=HSD3B7 PE=1 SV=2	6	2	2	2	41
	Sequence	Confidence	Modifications	# PSMs	Master Protein Accessions	# Missed Cleavages	Theo. MH+ [Da]	XCorr (by Search Engine): Sequest HT
	TIHEVNVQGTR	High		1	Q9H2F3	0	1253.66	2.2
	NVIEACVQTGTR	High	1xCarbamidomethyl [C6]	1	Q9H2F3	0	1347.67	2.04
O95861	3'(2'),5'-bisphosphate nucleotidase 1 OS=Homo sapiens OX=9606 GN=BPNT1 PE=1 SV=1	23	5	5	5	33.4
	Sequence	Confidence	Modifications	# PSMs	Master Protein Accessions	# Missed Cleavages	Theo. MH+ [Da]	XCorr (by Search Engine): Sequest HT
	VIAEGDLGIVEK	High		1	O95861	0	1242.69	2.53
	AIAGVINQPYYNYEAGPDAVLGR	High		1	O95861	0	2451.23	3.07
	LTDIHGNVLQYHK	High		1	O95861	0	1537.81	2.34
	ASAYVFASPGCK	High	1xCarbamidomethyl [C11]	1	O95861	0	1257.59	1.33
	HMNSAGVLATLR	High		1	O95861	0	1269.67	2.2
Q9BYD6	39S ribosomal protein L1, mitochondrial OS=Homo sapiens OX=9606 GN=MRPL1 PE=1 SV=2	24	8	8	8	36.9
	Sequence	Confidence	Modifications	# PSMs	Master Protein Accessions	# Missed Cleavages	Theo. MH+ [Da]	XCorr (by Search Engine): Sequest HT
	HRPLNLGPFVVR	High		1	Q9BYD6	0	1404.82	2.35
	AYPYMEGEPEDDVYLK	High		1	Q9BYD6	0	1918.84	2.3
	VAVFTENASEVK	High		1	Q9BYD6	0	1293.67	2.02
	SSTSEGLLLK	High		1	Q9BYD6	0	1034.57	2.5
	IDPLLPK	High		1	Q9BYD6	0	795.497	1.95
	ENFLQTK	High		1	Q9BYD6	0	879.457	1.47
	MLELFK	High		1	Q9BYD6	0	780.432	1.6
	QIYEVEK	High		1	Q9BYD6	0	908.472	1.9
Q7Z7H8	39S ribosomal protein L10, mitochondrial OS=Homo sapiens OX=9606 GN=MRPL10 PE=1 SV=3	21	3	3	3	29.3
	Sequence	Confidence	Modifications	# PSMs	Master Protein Accessions	# Missed Cleavages	Theo. MH+ [Da]	XCorr (by Search Engine): Sequest HT
	MIAVCQNVALSAEDK	High	1xCarbamidomethyl [C5]	1	Q7Z7H8	0	1648.8	2.11
	YQNLLPLFVGHNMLLVSEEPK	High		1	Q7Z7H8	0	2441.29	3.98
	TVPFLPLLGGCIDDTILSR	High	1xCarbamidomethyl [C11]	1	Q7Z7H8	0	2087.12	3.31
Q9Y3B7	39S ribosomal protein L11, mitochondrial OS=Homo sapiens OX=9606 GN=MRPL11 PE=1 SV=1	31	5	5	5	20.7
	Sequence	Confidence	Modifications	# PSMs	Master Protein Accessions	# Missed Cleavages	Theo. MH+ [Da]	XCorr (by Search Engine): Sequest HT
	IGQPTVSYFLK	High		1	Q9Y3B7	0	1252.69	2.42
	EADLAAQEEAAKK	High		1	Q9Y3B7	1	1373.69	3.22
	EVAGLVTLK	High		1	Q9Y3B7	0	929.567	2.04
	AGLAMPGPPLGPVLGQR	High		1	Q9Y3B7	0	1630.91	3.02
	GVSINQFCK	High	1xCarbamidomethyl [C8]	1	Q9Y3B7	0	1052.52	2.35
P52815	39S ribosomal protein L12, mitochondrial OS=Homo sapiens OX=9606 GN=MRPL12 PE=1 SV=2	16	4	6	4	21.3
	Sequence	Confidence	Modifications	# PSMs	Master Protein Accessions	# Missed Cleavages	Theo. MH+ [Da]	XCorr (by Search Engine): Sequest HT
	NYIQGINLVQAK	High		2	P52815	0	1360.76	2.28
	LVESLPQEIK	High		1	P52815	0	1155.66	1.78
	KLVESLPQEIK	High		2	P52815	1	1283.76	2.74
	LTEAKPVDK	High		1	P52815	0	1000.57	2
Q9BYD1	39S ribosomal protein L13, mitochondrial OS=Homo sapiens OX=9606 GN=MRPL13 PE=1 SV=1	60	10	11	10	20.7
	Sequence	Confidence	Modifications	# PSMs	Master Protein Accessions	# Missed Cleavages	Theo. MH+ [Da]	XCorr (by Search Engine): Sequest HT
	LHLFPDEYIPEDILK	High		1	Q9BYD1	0	1841.97	2.56
	VYSSHTGYPGGFR	High		1	Q9BYD1	0	1427.67	1.79
	RLDEYTQEEIDAFPR	High		2	Q9BYD1	1	1881.9	3.03
	APQQWATFAR	High		1	Q9BYD1	0	1175.6	2.28
	QVTAAQLHLR	High		1	Q9BYD1	0	1136.65	2.08
	LAIYGMLPK	High		1	Q9BYD1	0	1005.58	2.21
	HIAFSGNK	High		1	Q9BYD1	0	873.458	1.79
	IWYLLDGK	High		1	Q9BYD1	0	1007.56	2.08
	LAAMASIR	High		1	Q9BYD1	0	832.471	1.97
	NLVEELPQPR	High		1	Q9BYD1	0	1194.65	1.85
Q6P1L8	39S ribosomal protein L14, mitochondrial OS=Homo sapiens OX=9606 GN=MRPL14 PE=1 SV=1	30	3	4	3	15.9
	Sequence	Confidence	Modifications	# PSMs	Master Protein Accessions	# Missed Cleavages	Theo. MH+ [Da]	XCorr (by Search Engine): Sequest HT
	VVDNSALGNSPYHR	High		2	Q6P1L8	0	1528.75	3.12
	FDSNNVVLIEDNGNPVGTR	High		1	Q6P1L8	0	2060	2.3
	VGDQILLAIK	High		1	Q6P1L8	0	1069.66	2.05
Q9P015	39S ribosomal protein L15, mitochondrial OS=Homo sapiens OX=9606 GN=MRPL15 PE=1 SV=1	24	6	7	6	33.4
	Sequence	Confidence	Modifications	# PSMs	Master Protein Accessions	# Missed Cleavages	Theo. MH+ [Da]	XCorr (by Search Engine): Sequest HT
	MLPPEELVPYYTDAK	High		2	Q9P015	0	1765.87	2.73
	DYGVQLVEEGADTFTAK	High		1	Q9P015	0	1842.88	3
	YGFNEGHSFR	High		1	Q9P015	0	1213.54	1.89
	ILKPTDENLLK	High		1	Q9P015	0	1283.76	2
	QYKPLSLNR	High		1	Q9P015	0	1118.63	1.92
	LQYLIDLGR	High		1	Q9P015	0	1090.63	2.01
Q9NX20	39S ribosomal protein L16, mitochondrial OS=Homo sapiens OX=9606 GN=MRPL16 PE=1 SV=1	25	5	6	5	28.4
	Sequence	Confidence	Modifications	# PSMs	Master Protein Accessions	# Missed Cleavages	Theo. MH+ [Da]	XCorr (by Search Engine): Sequest HT
	TLLPVPSFEDVSIPEKPK	High		2	Q9NX20	0	1996.1	2.83
	GAIDHYVTPVK	High		1	Q9NX20	0	1199.64	2.9
	CEFEEVQGFLDQVAHK	High	1xCarbamidomethyl [C1]	1	Q9NX20	0	1935.89	2.9
	NMFAIWR	High		1	Q9NX20	0	937.471	1.79
	VPAPFKPITR	High		1	Q9NX20	0	1125.68	2.07
Q9NRX2	39S ribosomal protein L17, mitochondrial OS=Homo sapiens OX=9606 GN=MRPL17 PE=1 SV=1	5	1	1	1	20
	Sequence	Confidence	Modifications	# PSMs	Master Protein Accessions	# Missed Cleavages	Theo. MH+ [Da]	XCorr (by Search Engine): Sequest HT
	NLLTGLVR	High		1	Q9NRX2	0	885.552	1.82
Q9H0U6	39S ribosomal protein L18, mitochondrial OS=Homo sapiens OX=9606 GN=MRPL18 PE=1 SV=1	12	2	3	2	20.6
	Sequence	Confidence	Modifications	# PSMs	Master Protein Accessions	# Missed Cleavages	Theo. MH+ [Da]	XCorr (by Search Engine): Sequest HT
	LQSAMTEGGVVLR	High		2	Q9H0U6	0	1360.73	3.86
	NLELLSVAR	High		1	Q9H0U6	0	1014.59	2.44
P49406	39S ribosomal protein L19, mitochondrial OS=Homo sapiens OX=9606 GN=MRPL19 PE=1 SV=2	33	7	7	7	33.5
	Sequence	Confidence	Modifications	# PSMs	Master Protein Accessions	# Missed Cleavages	Theo. MH+ [Da]	XCorr (by Search Engine): Sequest HT
	NVIEGQGVEICFELYNPR	High	1xCarbamidomethyl [C11]	1	P49406	0	2137.04	3.66
	VLHIPEFYVGSILR	High		1	P49406	0	1642.93	2.86
	DALPEYSTFDVNMKPVVQEPNQK	High		1	P49406	0	2649.29	3.56
	FDLCLTEQQMK	High	1xCarbamidomethyl [C4]	1	P49406	0	1412.65	2.3
	LDDSLLYLR	High		1	P49406	0	1107.6	2.12
	VTTADPYASGK	High		1	P49406	0	1109.55	1.99
	GLGATFILR	High		1	P49406	0	947.567	2.3
Q7Z2W9	39S ribosomal protein L21, mitochondrial OS=Homo sapiens OX=9606 GN=MRPL21 PE=1 SV=2	16	3	3	3	22.8
	Sequence	Confidence	Modifications	# PSMs	Master Protein Accessions	# Missed Cleavages	Theo. MH+ [Da]	XCorr (by Search Engine): Sequest HT
	VNEMIVTGQYGR	High		1	Q7Z2W9	0	1366.68	2.09
	LFAVVHFASR	High		1	Q7Z2W9	0	1146.64	2.27
	IVTTPQTVLR	High		1	Q7Z2W9	0	1127.68	1.54
Q9NWU5	39S ribosomal protein L22, mitochondrial OS=Homo sapiens OX=9606 GN=MRPL22 PE=1 SV=1	12	2	2	2	23.6
	Sequence	Confidence	Modifications	# PSMs	Master Protein Accessions	# Missed Cleavages	Theo. MH+ [Da]	XCorr (by Search Engine): Sequest HT
	IVYPPQLPGEPR	High		1	Q9NWU5	0	1365.75	1.83
	LVEGPPPPPEPPK	High		1	Q9NWU5	0	1353.74	1.82
Q16540	39S ribosomal protein L23, mitochondrial OS=Homo sapiens OX=9606 GN=MRPL23 PE=1 SV=1	15	2	2	2	17.8
	Sequence	Confidence	Modifications	# PSMs	Master Protein Accessions	# Missed Cleavages	Theo. MH+ [Da]	XCorr (by Search Engine): Sequest HT
	NYLEGIYNVPVAAVR	High		1	Q16540	0	1677.9	3.32
	NVVYPLYR	High		1	Q16540	0	1023.56	1.87
Q96A35	39S ribosomal protein L24, mitochondrial OS=Homo sapiens OX=9606 GN=MRPL24 PE=1 SV=1	35	7	7	7	24.9
	Sequence	Confidence	Modifications	# PSMs	Master Protein Accessions	# Missed Cleavages	Theo. MH+ [Da]	XCorr (by Search Engine): Sequest HT
	YGMSPPGSVADK	High		1	Q96A35	0	1208.56	2.1
	NWVVVGGLNTHYR	High		1	Q96A35	0	1514.79	2.64
	GTMIPSEAPLLHR	High		1	Q96A35	0	1421.76	3.47
	ADGIVPETWIDGPK	High		1	Q96A35	0	1497.76	2
	DTSVEDALER	High		1	Q96A35	0	1134.53	1.73
	KPTEIEWR	High		1	Q96A35	0	1058.56	1.77
	NPPWIR	High		1	Q96A35	0	782.431	1.58
Q9P0M9	39S ribosomal protein L27, mitochondrial OS=Homo sapiens OX=9606 GN=MRPL27 PE=1 SV=1	28	3	3	3	16.1
	Sequence	Confidence	Modifications	# PSMs	Master Protein Accessions	# Missed Cleavages	Theo. MH+ [Da]	XCorr (by Search Engine): Sequest HT
	MEGHYVHAGNIIATQR	High		1	Q9P0M9	0	1796.89	2.01
	NTEAVDLITR	High		1	Q9P0M9	0	1131.6	2
	TFVHVVPAKPEGTFK	High		1	Q9P0M9	0	1656.91	3.03
Q13084	39S ribosomal protein L28, mitochondrial OS=Homo sapiens OX=9606 GN=MRPL28 PE=1 SV=4	11	3	3	3	30.1
	Sequence	Confidence	Modifications	# PSMs	Master Protein Accessions	# Missed Cleavages	Theo. MH+ [Da]	XCorr (by Search Engine): Sequest HT
	TPTPVHYRPHGAK	High		1	Q13084	0	1460.78	2.77
	FTVTVTMR	High		1	Q13084	0	954.508	1.68
	YPVWLWK	High		1	Q13084	0	991.54	1.89
P09001	39S ribosomal protein L3, mitochondrial OS=Homo sapiens OX=9606 GN=MRPL3 PE=1 SV=1	14	3	5	3	38.6
	Sequence	Confidence	Modifications	# PSMs	Master Protein Accessions	# Missed Cleavages	Theo. MH+ [Da]	XCorr (by Search Engine): Sequest HT
	HVVTLLQVQDCHVLK	High	1xCarbamidomethyl [C11]	2	P09001	0	1788.98	3.1
	SGTWWDEHLSEENVPFIK	High		2	P09001	0	2174.02	3.21
	QLVSDEDKAQLASK	High		1	P09001	1	1531.8	4.08
Q9BYC8	39S ribosomal protein L32, mitochondrial OS=Homo sapiens OX=9606 GN=MRPL32 PE=1 SV=1	7	1	1	1	21.4
	Sequence	Confidence	Modifications	# PSMs	Master Protein Accessions	# Missed Cleavages	Theo. MH+ [Da]	XCorr (by Search Engine): Sequest HT
	NNIDVCPECGHLK	High	2xCarbamidomethyl [C6; C9]	1	Q9BYC8	0	1555.7	2.43
O75394	39S ribosomal protein L33, mitochondrial OS=Homo sapiens OX=9606 GN=MRPL33 PE=1 SV=1	22	1	1	1	7.6
	Sequence	Confidence	Modifications	# PSMs	Master Protein Accessions	# Missed Cleavages	Theo. MH+ [Da]	XCorr (by Search Engine): Sequest HT
	MVSEAGTGFCFNTK	High	1xCarbamidomethyl [C10]	1	O75394	0	1548.68	2.35
Q9BZE1	39S ribosomal protein L37, mitochondrial OS=Homo sapiens OX=9606 GN=MRPL37 PE=1 SV=2	38	11	14	11	48.1
	Sequence	Confidence	Modifications	# PSMs	Master Protein Accessions	# Missed Cleavages	Theo. MH+ [Da]	XCorr (by Search Engine): Sequest HT
	NHVLETFYPISPIIDLHECNIYDVK	High	1xCarbamidomethyl [C19]	2	Q9BZE1	0	3029.51	3.97
	NDTGFQEGYPYPYPHTLYLLDK	High		1	Q9BZE1	0	2631.24	3.52
	VLEQPVVVQSVGTDGR	High		1	Q9BZE1	0	1682.91	2.09
	VVVEPVGPVGFKPETFR	High		2	Q9BZE1	0	1857.03	2.55
	SPPLHEHPLYK	High		2	Q9BZE1	0	1317.69	2.11
	ETYCPVIVDNLIQLCK	High	2xCarbamidomethyl [C4; C15]	1	Q9BZE1	0	1964.98	3.18
	DQACYIFHHR	High	1xCarbamidomethyl [C4]	1	Q9BZE1	0	1346.61	2.26
	LWQTTEEIPK	High		1	Q9BZE1	0	1244.65	2.2
	VYEIPGLEPITFAGK	High		1	Q9BZE1	0	1633.88	2.32
	LIEGLPEK	High		1	Q9BZE1	0	898.524	1.81
	DPLPTIASR	High		1	Q9BZE1	0	969.536	1.91
Q96DV4	39S ribosomal protein L38, mitochondrial OS=Homo sapiens OX=9606 GN=MRPL38 PE=1 SV=2	29	8	10	8	44.6
	Sequence	Confidence	Modifications	# PSMs	Master Protein Accessions	# Missed Cleavages	Theo. MH+ [Da]	XCorr (by Search Engine): Sequest HT
	HQETMTPAGLSFFQCR	High	1xCarbamidomethyl [C15]	2	Q96DV4	0	1909.87	2.18
	QDQPIDFSEDARPSPCYQLAQR	High	1xCarbamidomethyl [C16]	1	Q96DV4	0	2621.2	2.21
	AEQEAQAPHWWR	High		2	Q96DV4	0	1508.7	2.49
	DLFHGATFVPR	High		1	Q96DV4	0	1259.65	2.73
	TPPLGPMPNSDIDLSNLER	High		1	Q96DV4	0	2066.02	1.64
	LAEYYGLYR	High		1	Q96DV4	0	1147.58	2.11
	LAFLLFK	High		1	Q96DV4	0	851.539	2.18
	EPVFEFVRPPPYHPK	High		1	Q96DV4	0	1838.96	3.03
Q9NYK5	39S ribosomal protein L39, mitochondrial OS=Homo sapiens OX=9606 GN=MRPL39 PE=1 SV=3	26	7	7	7	38.7
	Sequence	Confidence	Modifications	# PSMs	Master Protein Accessions	# Missed Cleavages	Theo. MH+ [Da]	XCorr (by Search Engine): Sequest HT
	IGDFIDVSEGPLIPR	High		1	Q9NYK5	0	1627.87	3.49
	TSICFQYEVSAVHNLQPTQPSLIR	High	1xCarbamidomethyl [C4]	1	Q9NYK5	0	2788.41	4.46
	FQGVSLPVHLR	High		1	Q9NYK5	0	1252.72	2.69
	DLPFETLEVEAK	High		1	Q9NYK5	0	1390.71	2.18
	VALEIFQHSK	High		1	Q9NYK5	0	1171.65	1.99
	AHFTIWDK	High		1	Q9NYK5	0	1017.52	1.82
	QLSLTPR	High		1	Q9NYK5	0	814.478	1.98
Q9BYD3	39S ribosomal protein L4, mitochondrial OS=Homo sapiens OX=9606 GN=MRPL4 PE=1 SV=1	15	3	3	3	34.9
	Sequence	Confidence	Modifications	# PSMs	Master Protein Accessions	# Missed Cleavages	Theo. MH+ [Da]	XCorr (by Search Engine): Sequest HT
	VGLADLHPDVFATAPR	High		1	Q9BYD3	0	1678.89	3.1
	ATENPEQVASEGLPEPVLR	High		1	Q9BYD3	0	2036.03	3.18
	LDILHQVAMWQK	High		1	Q9BYD3	0	1481.79	3.42
Q9NQ50	39S ribosomal protein L40, mitochondrial OS=Homo sapiens OX=9606 GN=MRPL40 PE=1 SV=1	22	3	3	3	24.5
	Sequence	Confidence	Modifications	# PSMs	Master Protein Accessions	# Missed Cleavages	Theo. MH+ [Da]	XCorr (by Search Engine): Sequest HT
	AMLEAQQEALEELQLESPK	High		1	Q9NQ50	0	2157.07	2.22
	EGPHYTPPIPNYQPPEGR	High		1	Q9NQ50	0	2048.98	3.31
	VYTQVEFK	High		1	Q9NQ50	0	1013.53	1.65
Q8IXM3	39S ribosomal protein L41, mitochondrial OS=Homo sapiens OX=9606 GN=MRPL41 PE=1 SV=1	5	1	1	1	15.4
	Sequence	Confidence	Modifications	# PSMs	Master Protein Accessions	# Missed Cleavages	Theo. MH+ [Da]	XCorr (by Search Engine): Sequest HT
	LFQLYPR	High		1	Q8IXM3	0	936.53	1.72
Q9Y6G3	39S ribosomal protein L42, mitochondrial OS=Homo sapiens OX=9606 GN=MRPL42 PE=1 SV=1	27	2	2	2	16.7
	Sequence	Confidence	Modifications	# PSMs	Master Protein Accessions	# Missed Cleavages	Theo. MH+ [Da]	XCorr (by Search Engine): Sequest HT
	STYSPLPDDYNCNVELALTSDGR	High	1xCarbamidomethyl [C12]	1	Q9Y6G3	0	2587.16	2.89
	VEHLEEGPMIEQLSK	High		1	Q9Y6G3	0	1738.87	2.24
Q8N983	39S ribosomal protein L43, mitochondrial OS=Homo sapiens OX=9606 GN=MRPL43 PE=1 SV=1	13	3	3	3	23.4
	Sequence	Confidence	Modifications	# PSMs	Master Protein Accessions	# Missed Cleavages	Theo. MH+ [Da]	XCorr (by Search Engine): Sequest HT
	LADQSGLDVIR	High		1	Q8N983	0	1186.64	3.34
	SVEEISTLVQK	High		1	Q8N983	0	1232.67	2.64
	YVQQLQR	High		1	Q8N983	0	934.51	1.77
Q9H9J2	39S ribosomal protein L44, mitochondrial OS=Homo sapiens OX=9606 GN=MRPL44 PE=1 SV=1	37	9	10	9	37.5
	Sequence	Confidence	Modifications	# PSMs	Master Protein Accessions	# Missed Cleavages	Theo. MH+ [Da]	XCorr (by Search Engine): Sequest HT
	LQENFSLDLLK	High		1	Q9H9J2	0	1319.72	2.93
	NLVDFLTGEEVVCHVAR	High	1xCarbamidomethyl [C13]	2	Q9H9J2	0	1957.98	3.88
	LIAEGPGETVLVAEEEAAR	High		1	Q9H9J2	0	1954.01	4.07
	IINPMGLLVEELK	High		1	Q9H9J2	0	1468.84	3.03
	SEKPNWDYHAEIQAFGHR	High		1	Q9H9J2	0	2185.02	2.66
	QSGGTTALPLYFVGLYCDK	High	1xCarbamidomethyl [C17]	1	Q9H9J2	0	2090.03	3.82
	TAFVNSCYIK	High	1xCarbamidomethyl [C7]	1	Q9H9J2	0	1202.59	1.28
	LYGFTENR	High		1	Q9H9J2	0	999.489	1.21
	ELFEMWK	High		1	Q9H9J2	0	982.47	1.65
Q9BRJ2	39S ribosomal protein L45, mitochondrial OS=Homo sapiens OX=9606 GN=MRPL45 PE=1 SV=2	36	9	9	9	35.3
	Sequence	Confidence	Modifications	# PSMs	Master Protein Accessions	# Missed Cleavages	Theo. MH+ [Da]	XCorr (by Search Engine): Sequest HT
	LHTLVTEHCFPDMTWDIK	High	1xCarbamidomethyl [C9]	1	Q9BRJ2	0	2243.06	2.66
	SIHLACTAGIFDAYVPPEGDAR	High	1xCarbamidomethyl [C6]	1	Q9BRJ2	0	2360.13	3.1
	CSSMMNQGNVYGQITVR	High	1xCarbamidomethyl [C1]	1	Q9BRJ2	0	1944.87	3.08
	TMASQVSIR	High		1	Q9BRJ2	0	992.519	1.95
	QTLAIYDR	High		1	Q9BRJ2	0	979.521	2.03
	QLTNPYGSWR	High		1	Q9BRJ2	0	1221.6	1.78
	IKDYDANFK	High		1	Q9BRJ2	1	1113.56	1.98
	IVPPWAPPK	High		1	Q9BRJ2	0	1004.59	1.47
	EFMQHAR	High		1	Q9BRJ2	0	918.425	1.4
Q9H2W6	39S ribosomal protein L46, mitochondrial OS=Homo sapiens OX=9606 GN=MRPL46 PE=1 SV=1	24	5	6	5	31.7
	Sequence	Confidence	Modifications	# PSMs	Master Protein Accessions	# Missed Cleavages	Theo. MH+ [Da]	XCorr (by Search Engine): Sequest HT
	FLGNAPCGHYTFK	High	1xCarbamidomethyl [C7]	2	Q9H2W6	0	1511.71	2.93
	FGDQDVWILPQAEWQPGETLR	High		1	Q9H2W6	0	2485.21	3.59
	ALLLTGDFSQAGNK	High		1	Q9H2W6	0	1434.76	2.05
	SLYSDHELR	High		1	Q9H2W6	0	1119.54	1.41
	DELGDYLKPK	High		1	Q9H2W6	0	1177.61	2.07
Q9HD33	39S ribosomal protein L47, mitochondrial OS=Homo sapiens OX=9606 GN=MRPL47 PE=1 SV=2	14	4	4	4	29.4
	Sequence	Confidence	Modifications	# PSMs	Master Protein Accessions	# Missed Cleavages	Theo. MH+ [Da]	XCorr (by Search Engine): Sequest HT
	VVDSMDALDK	High		1	Q9HD33	0	1092.52	2.15
	GLEEFFDDPK	High		1	Q9HD33	0	1196.55	1.37
	LLQTGQER	High		1	Q9HD33	0	944.516	1.65
	LWYVLLK	High		1	Q9HD33	0	934.576	1.92
Q96GC5	39S ribosomal protein L48, mitochondrial OS=Homo sapiens OX=9606 GN=MRPL48 PE=1 SV=2	11	2	3	2	23.9
	Sequence	Confidence	Modifications	# PSMs	Master Protein Accessions	# Missed Cleavages	Theo. MH+ [Da]	XCorr (by Search Engine): Sequest HT
	TIEVLQLQDQGSK	High		1	Q96GC5	0	1458.78	2.86
	EHTEEDFKGR	High		2	Q96GC5	1	1247.57	2.07
Q13405	39S ribosomal protein L49, mitochondrial OS=Homo sapiens OX=9606 GN=MRPL49 PE=1 SV=1	28	4	4	4	19.2
	Sequence	Confidence	Modifications	# PSMs	Master Protein Accessions	# Missed Cleavages	Theo. MH+ [Da]	XCorr (by Search Engine): Sequest HT
	TPVTQVNEVTGTLR	High		1	Q13405	0	1514.82	2.83
	FVESVDEYQFVER	High		1	Q13405	0	1646.77	2.68
	KVEGDIWALQK	High		1	Q13405	1	1286.71	3.14
	GYFDQELK	High		1	Q13405	0	999.478	1.76
Q8N5N7	39S ribosomal protein L50, mitochondrial OS=Homo sapiens OX=9606 GN=MRPL50 PE=1 SV=2	51	5	7	5	18.3
	Sequence	Confidence	Modifications	# PSMs	Master Protein Accessions	# Missed Cleavages	Theo. MH+ [Da]	XCorr (by Search Engine): Sequest HT
	FNLLAHLADDLGHVVPNSR	High		2	Q8N5N7	0	2088.1	4.18
	EVFGSSLPSNWQDISLEDSR	High		2	Q8N5N7	0	2266.06	2.18
	SKFDELSASNLPPNLK	High		1	Q8N5N7	1	1759.92	2.96
	VRDVLDFYNVPIQDR	High		1	Q8N5N7	1	1848.96	3.22
	KEPILVCPPLR	High	1xCarbamidomethyl [C7]	1	Q8N5N7	1	1321.77	2.37
Q86TS9	39S ribosomal protein L52, mitochondrial OS=Homo sapiens OX=9606 GN=MRPL52 PE=1 SV=2	41	2	2	2	13.7
	Sequence	Confidence	Modifications	# PSMs	Master Protein Accessions	# Missed Cleavages	Theo. MH+ [Da]	XCorr (by Search Engine): Sequest HT
	VVLLSQEMDAGLQAWQLR	High		1	Q86TS9	0	2057.08	3.3
	LQQGLAANPSGYGPLTELPDWSYADGRPAPPMK	High		1	Q86TS9	0	3497.72	2.74
Q96EL3	39S ribosomal protein L53, mitochondrial OS=Homo sapiens OX=9606 GN=MRPL53 PE=1 SV=1	7	1	1	1	12.1
	Sequence	Confidence	Modifications	# PSMs	Master Protein Accessions	# Missed Cleavages	Theo. MH+ [Da]	XCorr (by Search Engine): Sequest HT
	VQFCPFEK	High	1xCarbamidomethyl [C4]	1	Q96EL3	0	1054.5	2.1
Q6P161	39S ribosomal protein L54, mitochondrial OS=Homo sapiens OX=9606 GN=MRPL54 PE=1 SV=1	22	1	1	1	15.8
	Sequence	Confidence	Modifications	# PSMs	Master Protein Accessions	# Missed Cleavages	Theo. MH+ [Da]	XCorr (by Search Engine): Sequest HT
	GAVTSEALKDPDVCTDPVQLTTYAMGVNIYK	High	1xCarbamidomethyl [C14]	1	Q6P161	1	3356.64	3.59
Q7Z7F7	39S ribosomal protein L55, mitochondrial OS=Homo sapiens OX=9606 GN=MRPL55 PE=1 SV=1	18	2	3	2	15.1
	Sequence	Confidence	Modifications	# PSMs	Master Protein Accessions	# Missed Cleavages	Theo. MH+ [Da]	XCorr (by Search Engine): Sequest HT
	KEYEQELSDDLHVER	High		2	Q7Z7F7	1	1889.89	3.66
	LYPVLLVK	High		1	Q7Z7F7	0	944.618	1.04
Q9BYD2	39S ribosomal protein L9, mitochondrial OS=Homo sapiens OX=9606 GN=MRPL9 PE=1 SV=2	23	5	5	5	30.2
	Sequence	Confidence	Modifications	# PSMs	Master Protein Accessions	# Missed Cleavages	Theo. MH+ [Da]	XCorr (by Search Engine): Sequest HT
	LLPQGLAVYASPENK	High		1	Q9BYD2	0	1599.87	2.34
	WGEYWCEVTVNGLDTVR	High	1xCarbamidomethyl [C6]	1	Q9BYD2	0	2083.95	3.53
	WELNPEIVAR	High		1	Q9BYD2	0	1226.65	2.4
	VPMSVVNFEKPK	High		1	Q9BYD2	0	1374.74	2.25
	LPEEPITR	High		1	Q9BYD2	0	954.525	1.37
Q9NVS2	39S ribosomal protein S18a, mitochondrial OS=Homo sapiens OX=9606 GN=MRPS18A PE=1 SV=1	6	1	1	1	22.2
	Sequence	Confidence	Modifications	# PSMs	Master Protein Accessions	# Missed Cleavages	Theo. MH+ [Da]	XCorr (by Search Engine): Sequest HT
	KITGLCQEEHR	High	1xCarbamidomethyl [C6]	1	Q9NVS2	1	1370.68	2.38
Q9NP92	39S ribosomal protein S30, mitochondrial OS=Homo sapiens OX=9606 GN=MRPS30 PE=1 SV=2	18	6	9	6	50.3
	Sequence	Confidence	Modifications	# PSMs	Master Protein Accessions	# Missed Cleavages	Theo. MH+ [Da]	XCorr (by Search Engine): Sequest HT
	YQIDDKPNNQIR	High		2	Q9NP92	0	1503.76	2.08
	YPPIVASMTADSK	High		1	Q9NP92	0	1379.69	1.62
	QYENHIFVGSK	High		2	Q9NP92	0	1321.65	2.54
	QNCADQIEVVFR	High	1xCarbamidomethyl [C3]	1	Q9NP92	0	1478.71	3.12
	AVACDCLLQEHFYLR	High	2xCarbamidomethyl [C4; C6]	2	Q9NP92	0	1894.89	2.91
	TADPCCYGHTQFHLLPDK	High	2xCarbamidomethyl [C5; C6]	1	Q9NP92	0	2159.96	3.45
Q15125	3-beta-hydroxysteroid-Delta(8),Delta(7)-isomerase OS=Homo sapiens OX=9606 GN=EBP PE=1 SV=3	10	2	5	2	26.3
	Sequence	Confidence	Modifications	# PSMs	Master Protein Accessions	# Missed Cleavages	Theo. MH+ [Da]	XCorr (by Search Engine): Sequest HT
	HLTHAQSTLDAK	High		4	Q15125	0	1321.69	3.44
	AAVVPLGTWR	High		1	Q15125	0	1069.62	2.25
Q8TB92	3-hydroxy-3-methylglutaryl-CoA lyase, cytoplasmic OS=Homo sapiens OX=9606 GN=HMGCLL1 PE=1 SV=3	4	2	2	1	39.5
	Sequence	Confidence	Modifications	# PSMs	Master Protein Accessions	# Missed Cleavages	Theo. MH+ [Da]	XCorr (by Search Engine): Sequest HT
	IVEVGPR	High		1	P35914; Q8TB92	0	769.457	1.75
	IEFINR	High		1	Q8TB92	0	791.441	1.88
P04035	3-hydroxy-3-methylglutaryl-coenzyme A reductase OS=Homo sapiens OX=9606 GN=HMGCR PE=1 SV=1	1	1	1	1	97.4
	Sequence	Confidence	Modifications	# PSMs	Master Protein Accessions	# Missed Cleavages	Theo. MH+ [Da]	XCorr (by Search Engine): Sequest HT
	LETLMETHER	High		1	P04035	0	1258.61	2
Q99714	3-hydroxyacyl-CoA dehydrogenase type-2 OS=Homo sapiens OX=9606 GN=HSD17B10 PE=1 SV=3	81	14	26	14	26.9
	Sequence	Confidence	Modifications	# PSMs	Master Protein Accessions	# Missed Cleavages	Theo. MH+ [Da]	XCorr (by Search Engine): Sequest HT
	LVGQGASAVLLDLPNSGGEAQAK	High		3	Q99714	0	2195.17	4.05
	LVAGEMGQNEPDQGGQR	High		2	Q99714	0	1785.82	3
	KLGNNCVFAPADVTSEKDVQTALALAK	High	1xCarbamidomethyl [C6]	1	Q99714	2	2860.49	2.93
	KGQTHTLEDFQR	High		1	Q99714	1	1459.73	3.07
	GVIINTASVAAFEGQVGQAAYSASK	High		2	Q99714	0	2439.25	4.19
	LGNNCVFAPADVTSEKDVQTALALAK	High	1xCarbamidomethyl [C5]	1	Q99714	1	2732.39	4.65
	LGDPAEYAHLVQAIIENPFLNGEVIR	High		1	Q99714	0	2878.51	3.64
	VMTIAPGLFGTPLLTSLPEK	High		3	Q99714	0	2085.17	3.13
	VCNFLASQVPFPSR	High	1xCarbamidomethyl [C2]	2	Q99714	0	1621.82	2.98
	VDVAVNCAGIAVASK	High	1xCarbamidomethyl [C7]	3	Q99714	0	1473.77	3.71
	GLVAVITGGASGLGLATAER	High		4	Q99714	0	1813.02	4.7
	GQTHTLEDFQR	High		1	Q99714	0	1331.63	2.54
	DVQTALALAK	High		1	Q99714	0	1029.59	2.26
	GGIVGMTLPIAR	High		1	Q99714	0	1184.68	2.93
P31937	3-hydroxyisobutyrate dehydrogenase, mitochondrial OS=Homo sapiens OX=9606 GN=HIBADH PE=1 SV=2	36	9	14	9	35.3
	Sequence	Confidence	Modifications	# PSMs	Master Protein Accessions	# Missed Cleavages	Theo. MH+ [Da]	XCorr (by Search Engine): Sequest HT
	HGYPLIIYDVFPDACK	High	1xCarbamidomethyl [C15]	4	P31937	0	1907.94	2.96
	TPVGFIGLGNMGNPMAK	High	1xOxidation [M11]	1	P31937	0	1719.86	3.11
	TPVGFIGLGNMGNPMAK	High		2	P31937	0	1703.86	3.09
	SPILLGSLAHQIYR	High		1	P31937	0	1567.9	3.57
	GSLLIDSSTIDPAVSK	High		1	P31937	0	1602.86	2.93
	EFQDAGEQVVSSPADVAEK	High		1	P31937	0	2005.93	3.43
	MGAVFMDAPVSGGVGAAR	High		1	P31937	0	1692.82	2.97
	KGSLLIDSSTIDPAVSK	High		1	P31937	1	1730.95	2.99
	DLGLAQDSATSTK	High		1	P31937	0	1306.65	2.14
	ILNMSSGR	High		1	P31937	0	877.456	1.84
Q6NVY1	3-hydroxyisobutyryl-CoA hydrolase, mitochondrial OS=Homo sapiens OX=9606 GN=HIBCH PE=1 SV=2	28	10	12	10	43.5
	Sequence	Confidence	Modifications	# PSMs	Master Protein Accessions	# Missed Cleavages	Theo. MH+ [Da]	XCorr (by Search Engine): Sequest HT
	LAMLEEDLLALK	High		1	Q6NVY1	0	1358.76	3.55
	ENIASVLENYHTESK	High		3	Q6NVY1	0	1733.83	2.69
	EVTEEDLNNHFK	High		1	Q6NVY1	0	1474.68	2.51
	AGIATHFVDSEK	High		1	Q6NVY1	0	1274.64	3.33
	KWEQDPETFLIIIK	High		1	Q6NVY1	1	1759.96	3.1
	GHDFHEGVR	High		1	Q6NVY1	0	1053.49	1.69
	AVLIDKDQSPK	High		1	Q6NVY1	1	1213.68	2.09
	IAPVFFR	High		1	Q6NVY1	0	849.498	1.62
	LSQACMR	High	1xCarbamidomethyl [C5]	1	Q6NVY1	0	865.402	1.51
	AFCAGGDIR	High	1xCarbamidomethyl [C3]	1	Q6NVY1	0	966.446	1.34
P42765	3-ketoacyl-CoA thiolase, mitochondrial OS=Homo sapiens OX=9606 GN=ACAA2 PE=1 SV=2	61	16	24	16	41.9
	Sequence	Confidence	Modifications	# PSMs	Master Protein Accessions	# Missed Cleavages	Theo. MH+ [Da]	XCorr (by Search Engine): Sequest HT
	ITAHLVHELR	High		2	P42765	0	1188.68	2.66
	IVGYFVSGCDPSIMGIGPVPAISGALK	High	1xCarbamidomethyl [C9]	1	P42765	0	2705.4	3.35
	LCGSGFQSIVNGCQEICVK	High	3xCarbamidomethyl [C2; C13; C17]	1	P42765	0	2155.99	2.96
	VSPETVDSVIMGNVLQSSSDAIYLAR	High		1	P42765	0	2751.39	3.28
	TPFGAYGGLLK	High		1	P42765	0	1123.61	3.05
	TNVNGGAIALGHPLGGSGSR	High		2	P42765	0	1834.95	3.8
	DGTVTAGNASGVADGAGAVIIASEDAVK	High		2	P42765	0	2516.25	4.25
	DGTVTAGNASGVADGAGAVIIASEDAVKK	High		1	P42765	1	2644.34	4.91
	DFTATDLSEFAAK	High		2	P42765	0	1415.67	2.38
	AANDAGYFNDEMAPIEVK	High		4	P42765	0	1954.89	3.51
	EAEVVLCGGTESMSQAPYCVR	High	2xCarbamidomethyl [C7; C19]	2	P42765	0	2343.04	3.75
	EECDKYALQSQQR	High	1xCarbamidomethyl [C3]	1	P42765	1	1654.75	2.57
	YALQSQQR	High		1	P42765	0	993.511	1.99
	QTMQVDEHARPQTTLEQLQK	High		1	P42765	0	2381.19	2.13
	SLDLDISK	High		1	P42765	0	890.483	2.19
	ETPALTINR	High		1	P42765	0	1014.56	1.78
P09110	3-ketoacyl-CoA thiolase, peroxisomal OS=Homo sapiens OX=9606 GN=ACAA1 PE=1 SV=2	47	11	13	11	44.3
	Sequence	Confidence	Modifications	# PSMs	Master Protein Accessions	# Missed Cleavages	Theo. MH+ [Da]	XCorr (by Search Engine): Sequest HT
	NGSYDIGMACGVESMSLADR	High	1xCarbamidomethyl [C10]	1	P09110	0	2132.9	3.76
	VNPLGGAVALGHPLGCTGAR	High	1xCarbamidomethyl [C16]	2	P09110	0	1917.01	3.68
	QDTFALASQQK	High		1	P09110	0	1236.62	3.08
	QCSSGLQAVASIAGGIR	High	1xCarbamidomethyl [C2]	1	P09110	0	1674.86	2.52
	SITVTQDEGIRPSTTMEGLAK	High		1	P09110	0	2234.13	3.44
	DVNLRPEQLGDICVGNVLQPGAGAIMAR	High	1xCarbamidomethyl [C13]	1	P09110	0	2963.52	4.32
	DCLIPMGITSENVAER	High	1xCarbamidomethyl [C2]	2	P09110	0	1804.86	2.72
	DGSTTAGNSSQVSDGAAAILLAR	High		1	P09110	0	2162.07	3.79
	GCFQAEIVPVTTTVHDDK	High	1xCarbamidomethyl [C2]	1	P09110	0	2016.97	3.25
	DTTPDELLSAVMTAVLK	High		1	P09110	0	1803.94	2.93
	QVITLLNELK	High		1	P09110	0	1170.71	2.66
Q06136	3-ketodihydrosphingosine reductase OS=Homo sapiens OX=9606 GN=KDSR PE=1 SV=1	3	1	1	1	36.2
	Sequence	Confidence	Modifications	# PSMs	Master Protein Accessions	# Missed Cleavages	Theo. MH+ [Da]	XCorr (by Search Engine): Sequest HT
	FEDLEVSTFER	High		1	Q06136	0	1371.64	2.29
P56937	3-keto-steroid reductase OS=Homo sapiens OX=9606 GN=HSD17B7 PE=1 SV=1	17	4	5	4	38.2
	Sequence	Confidence	Modifications	# PSMs	Master Protein Accessions	# Missed Cleavages	Theo. MH+ [Da]	XCorr (by Search Engine): Sequest HT
	LDCIYLNAGIMPNPQLNIK	High	1xCarbamidomethyl [C3]	1	P56937	0	2187.13	3.52
	YATDLLSVALNR	High		2	P56937	0	1335.73	2.97
	ELEPLLCHSDNPSQLIWTSSR	High	1xCarbamidomethyl [C7]	1	P56937	0	2482.2	4.11
	NYIMTQK	High		1	P56937	0	897.45	1.55
P25325	3-mercaptopyruvate sulfurtransferase OS=Homo sapiens OX=9606 GN=MPST PE=1 SV=3	34	7	11	6	33.2
	Sequence	Confidence	Modifications	# PSMs	Master Protein Accessions	# Missed Cleavages	Theo. MH+ [Da]	XCorr (by Search Engine): Sequest HT
	HIPGAAFFDIDQCSDR	High	1xCarbamidomethyl [C13]	2	P25325	0	1848.83	2.94
	LGVGAATHVVIYDASDQGLYSAPR	High		1	P25325	0	2460.25	4.81
	TSPYDHMLPGAEHFAEYAGR	High		2	P25325	0	2249.01	3.14
	TYEDIKENLESR	High		2	P25325	1	1496.72	2.38
	ALVSAQWVAEALR	High		2	P25325	0	1413.78	3.93
	QNLPLSSGK	High		1	P25325	0	943.521	3.04
	VWWMFR	High		1	Q16762; P25325	0	924.455	1.13
Q9NWU1	3-oxoacyl-[acyl-carrier-protein] synthase, mitochondrial OS=Homo sapiens OX=9606 GN=OXSM PE=1 SV=1	9	3	3	3	48.8
	Sequence	Confidence	Modifications	# PSMs	Master Protein Accessions	# Missed Cleavages	Theo. MH+ [Da]	XCorr (by Search Engine): Sequest HT
	LIGGESGIVSLVGEEYK	High		1	Q9NWU1	0	1749.93	3.21
	GSDEGQFNEQNFVSK	High		1	Q9NWU1	0	1685.74	2.62
	VSPFFVPK	High		1	Q9NWU1	0	920.524	1.94
O15530	3-phosphoinositide-dependent protein kinase 1 OS=Homo sapiens OX=9606 GN=PDPK1 PE=1 SV=1	2	1	1	1	63.1
	Sequence	Confidence	Modifications	# PSMs	Master Protein Accessions	# Missed Cleavages	Theo. MH+ [Da]	XCorr (by Search Engine): Sequest HT
	LGCEEMEGYGPLK	High	1xCarbamidomethyl [C3]	1	O15530	0	1482.66	2.84
P46783	40S ribosomal protein S10 OS=Homo sapiens OX=9606 GN=RPS10 PE=1 SV=1	33	4	17	4	18.9
	Sequence	Confidence	Modifications	# PSMs	Master Protein Accessions	# Missed Cleavages	Theo. MH+ [Da]	XCorr (by Search Engine): Sequest HT
	HFYWYLTNEGIQYLR	High		3	P46783	0	2002.98	2.78
	KAEAGAGSATEFQFR	High		1	P46783	1	1569.77	4.08
	DYLHLPPEIVPATLR	High		6	P46783	0	1733.96	3.36
	IAIYELLFK	High		7	P46783	0	1109.66	3.04
P62280	40S ribosomal protein S11 OS=Homo sapiens OX=9606 GN=RPS11 PE=1 SV=3	35	6	7	6	18.4
	Sequence	Confidence	Modifications	# PSMs	Master Protein Accessions	# Missed Cleavages	Theo. MH+ [Da]	XCorr (by Search Engine): Sequest HT
	DVQIGDIVTVGECRPLSK	High	1xCarbamidomethyl [C13]	1	P62280	0	1986.03	4.02
	EAIEGTYIDKK	High		2	P62280	1	1266.66	2.73
	EAIEGTYIDK	High		1	P62280	0	1138.56	2.01
	ILSGVVTK	High		1	P62280	0	816.519	2.12
	NMSVHLSPCFR	High	1xCarbamidomethyl [C9]	1	P62280	0	1347.63	1.62
	QPTIFQNK	High		1	P62280	0	975.526	1.52
P25398	40S ribosomal protein S12 OS=Homo sapiens OX=9606 GN=RPS12 PE=1 SV=3	54	7	11	7	14.5
	Sequence	Confidence	Modifications	# PSMs	Master Protein Accessions	# Missed Cleavages	Theo. MH+ [Da]	XCorr (by Search Engine): Sequest HT
	LVEALCAEHQINLIK	High	1xCarbamidomethyl [C6]	3	P25398	0	1750.95	4.13
	VVGCSCVVVK	High	2xCarbamidomethyl [C4; C6]	1	P25398	0	1106.57	2.67
	QAHLCVLASNCDEPMYVK	High	2xCarbamidomethyl [C5; C11]	3	P25398	0	2134.97	4.54
	TALIHDGLAR	High		1	P25398	0	1066.6	2.02
	LGEWVGLCK	High	1xCarbamidomethyl [C8]	1	P25398	0	1061.54	2.59
	DVIEEYFK	High		1	P25398	0	1042.51	1.47
	KVVGCSCVVVK	High	2xCarbamidomethyl [C5; C7]	1	P25398	1	1234.66	2.57
P62277	40S ribosomal protein S13 OS=Homo sapiens OX=9606 GN=RPS13 PE=1 SV=2	25	4	5	4	17.2
	Sequence	Confidence	Modifications	# PSMs	Master Protein Accessions	# Missed Cleavages	Theo. MH+ [Da]	XCorr (by Search Engine): Sequest HT
	GLAPDLPEDLYHLIK	High		2	P62277	0	1693.92	3.69
	KGLTPSQIGVILR	High		1	P62277	1	1381.85	3.1
	GLTPSQIGVILR	High		1	P62277	0	1253.76	2.06
	GLSQSALPYR	High		1	P62277	0	1091.58	1.74
P62263	40S ribosomal protein S14 OS=Homo sapiens OX=9606 GN=RPS14 PE=1 SV=3	36	5	5	5	16.3
	Sequence	Confidence	Modifications	# PSMs	Master Protein Accessions	# Missed Cleavages	Theo. MH+ [Da]	XCorr (by Search Engine): Sequest HT
	DESSPYAAMLAAQDVAQR	High		1	P62263	0	1922.89	3.42
	ADRDESSPYAAMLAAQDVAQR	High		1	P62263	1	2265.06	4.09
	ELGITALHIK	High		1	P62263	0	1094.66	2.29
	IEDVTPIPSDSTR	High		1	P62263	0	1429.72	2.54
	TPGPGAQSALR	High		1	P62263	0	1054.56	1.91
P62841	40S ribosomal protein S15 OS=Homo sapiens OX=9606 GN=RPS15 PE=1 SV=2	32	4	7	4	17
	Sequence	Confidence	Modifications	# PSMs	Master Protein Accessions	# Missed Cleavages	Theo. MH+ [Da]	XCorr (by Search Engine): Sequest HT
	KEAPPMEKPEVVK	High		1	P62841	1	1481.8	3.74
	TFNQVEIKPEMIGHYLGEFSITYKPVK	High		3	P62841	0	3168.64	6.23
	EAPPMEKPEVVK	High		2	P62841	0	1353.71	2.97
	KQHSLLK	High		1	P62841	1	853.525	2.52
P62244	40S ribosomal protein S15a OS=Homo sapiens OX=9606 GN=RPS15A PE=1 SV=2	52	6	11	6	14.8
	Sequence	Confidence	Modifications	# PSMs	Master Protein Accessions	# Missed Cleavages	Theo. MH+ [Da]	XCorr (by Search Engine): Sequest HT
	HGYIGEFEIIDDHR	High		2	P62244	0	1700.8	3.93
	QFGFIVLTTSAGIMDHEEAR	High		2	P62244	0	2222.09	4.24
	WQNNLLPSR	High		3	P62244	0	1127.6	2.49
	MNVLADALK	High	1xOxidation [M1]	1	P62244	0	990.529	2.35
	MNVLADALK	High		1	P62244	0	974.534	2.22
	IVVNLTGR	High		1	P62244	0	871.536	2.05
	CGVISPR	High	1xCarbamidomethyl [C1]	1	P62244	0	788.408	2.34
P62249	40S ribosomal protein S16 OS=Homo sapiens OX=9606 GN=RPS16 PE=1 SV=2	49	8	14	8	16.4
	Sequence	Confidence	Modifications	# PSMs	Master Protein Accessions	# Missed Cleavages	Theo. MH+ [Da]	XCorr (by Search Engine): Sequest HT
	LLEPVLLLGK	High		5	P62249	0	1094.72	2.53
	VNGRPLEMIEPR	High		1	P62249	0	1410.75	2.48
	GGGHVAQIYAIR	High		1	P62249	0	1241.67	2.65
	EIKDILIQYDR	High		2	P62249	1	1405.77	2.79
	GPLQSVQVFGR	High		1	P62249	0	1187.65	2.29
	DILIQYDR	High		1	P62249	0	1035.55	1.8
	ALVAYYQK	High		1	P62249	0	955.525	1.75
	FAGVDIR	High		2	P62249	0	777.425	1.95
P08708	40S ribosomal protein S17 OS=Homo sapiens OX=9606 GN=RPS17 PE=1 SV=2	41	7	8	7	15.5
	Sequence	Confidence	Modifications	# PSMs	Master Protein Accessions	# Missed Cleavages	Theo. MH+ [Da]	XCorr (by Search Engine): Sequest HT
	VCEEIAIIPSK	High	1xCarbamidomethyl [C2]	1	P08708	0	1258.67	2.67
	VCEEIAIIPSKK	High	1xCarbamidomethyl [C2]	1	P08708	1	1386.77	2.79
	DNYVPEVSALDQEIIEVDPDTK	High		1	P08708	0	2489.19	2.14
	IAGYVTHLMK	High		1	P08708	0	1132.62	2.64
	LGNDFHTNKR	High		2	P08708	1	1201.61	2.71
	RDNYVPEVSALDQEIIEVDPDTK	High		1	P08708	1	2645.29	2.97
	LGNDFHTNK	High		1	P08708	0	1045.51	2.49
P62269	40S ribosomal protein S18 OS=Homo sapiens OX=9606 GN=RPS18 PE=1 SV=3	32	5	5	5	17.7
	Sequence	Confidence	Modifications	# PSMs	Master Protein Accessions	# Missed Cleavages	Theo. MH+ [Da]	XCorr (by Search Engine): Sequest HT
	YSQVLANGLDNK	High		1	P62269	0	1321.67	2.56
	IPDWFLNR	High		1	P62269	0	1060.56	1.91
	VITIMQNPR	High		1	P62269	0	1071.6	2.2
	RAGELTEDEVER	High		1	P62269	1	1403.68	1.68
	YAHVVLR	High		1	P62269	0	857.499	1.91
P39019	40S ribosomal protein S19 OS=Homo sapiens OX=9606 GN=RPS19 PE=1 SV=2	29	5	8	5	16.1
	Sequence	Confidence	Modifications	# PSMs	Master Protein Accessions	# Missed Cleavages	Theo. MH+ [Da]	XCorr (by Search Engine): Sequest HT
	ELAPYDENWFYTR	High		4	P39019	0	1703.77	2.24
	VPEWVDTVK	High		1	P39019	0	1072.57	1.89
	IAGQVAAANK	High		1	P39019	0	942.537	2.51
	IAGQVAAANKK	High		1	P39019	1	1070.63	2.08
	DVNQQEFVR	High		1	P39019	0	1134.55	2.2
P15880	40S ribosomal protein S2 OS=Homo sapiens OX=9606 GN=RPS2 PE=1 SV=2	43	11	14	11	31.3
	Sequence	Confidence	Modifications	# PSMs	Master Protein Accessions	# Missed Cleavages	Theo. MH+ [Da]	XCorr (by Search Engine): Sequest HT
	LLMMAGIDDCYTSAR	High	1xCarbamidomethyl [C10]	1	P15880	0	1716.78	3.14
	TYSYLTPDLWK	High		1	P15880	0	1386.69	2.33
	SLEEIYLFSLPIK	High		1	P15880	0	1551.87	3.13
	SPYQEFTDHLVK	High		2	P15880	0	1463.72	3.22
	AEDKEWMPVTK	High		2	P15880	1	1333.65	3.05
	AFVAIGDYNGHVGLGVK	High		2	P15880	0	1716.91	3.8
	GTGIVSAPVPK	High		1	P15880	0	1025.6	2.9
	IGKPHTVPCK	High	1xCarbamidomethyl [C9]	1	P15880	0	1136.62	1.68
	GCTATLGNFAK	High	1xCarbamidomethyl [C2]	1	P15880	0	1139.55	1.92
	CGSVLVR	High	1xCarbamidomethyl [C1]	1	P15880	0	790.424	1.99
	LSIVPVR	High		1	P15880	0	783.509	1.86
P60866	40S ribosomal protein S20 OS=Homo sapiens OX=9606 GN=RPS20 PE=1 SV=1	25	3	9	3	13.4
	Sequence	Confidence	Modifications	# PSMs	Master Protein Accessions	# Missed Cleavages	Theo. MH+ [Da]	XCorr (by Search Engine): Sequest HT
	LIDLHSPSEIVK	High		6	P60866	0	1350.76	2.93
	TPVEPEVAIHR	High		2	P60866	0	1247.67	3.71
	VCADLIR	High	1xCarbamidomethyl [C2]	1	P60866	0	846.45	1.86
P63220	40S ribosomal protein S21 OS=Homo sapiens OX=9606 GN=RPS21 PE=1 SV=1	41	4	6	4	9.1
	Sequence	Confidence	Modifications	# PSMs	Master Protein Accessions	# Missed Cleavages	Theo. MH+ [Da]	XCorr (by Search Engine): Sequest HT
	DHASIQMNVAEVDK	High		3	P63220	0	1556.74	3.74
	MGESDDSILR	High		1	P63220	0	1122.51	1.9
	TYAICGAIR	High	1xCarbamidomethyl [C5]	1	P63220	0	1024.52	2.14
	RMGESDDSILR	High		1	P63220	1	1278.61	1.77
P62266	40S ribosomal protein S23 OS=Homo sapiens OX=9606 GN=RPS23 PE=1 SV=3	22	3	3	3	15.8
	Sequence	Confidence	Modifications	# PSMs	Master Protein Accessions	# Missed Cleavages	Theo. MH+ [Da]	XCorr (by Search Engine): Sequest HT
	ANPFGGASHAK	High		1	P62266	0	1056.52	1.32
	KAHLGTALK	High		1	P62266	1	938.578	2.54
	GHAVGDIPGVR	High		1	P62266	0	1077.58	2.41
P62847	40S ribosomal protein S24 OS=Homo sapiens OX=9606 GN=RPS24 PE=1 SV=1	35	5	6	5	15.4
	Sequence	Confidence	Modifications	# PSMs	Master Protein Accessions	# Missed Cleavages	Theo. MH+ [Da]	XCorr (by Search Engine): Sequest HT
	KQMVIDVLHPGK	High		2	P62847	1	1364.77	2.96
	TTPDVIFVFGFR	High		1	P62847	0	1398.74	2.19
	TTGFGMIYDSLDYAK	High		1	P62847	0	1681.78	3.05
	QMVIDVLHPGK	High		1	P62847	0	1236.68	2.94
	MNDTVTIR	High	1xAcetyl [N-Term]	1	P62847	0	991.488	2.29
P62851	40S ribosomal protein S25 OS=Homo sapiens OX=9606 GN=RPS25 PE=1 SV=1	22	4	4	4	13.7
	Sequence	Confidence	Modifications	# PSMs	Master Protein Accessions	# Missed Cleavages	Theo. MH+ [Da]	XCorr (by Search Engine): Sequest HT
	DKLNNLVLFDK	High		1	P62851	1	1318.74	2.99
	AALQELLSK	High		1	P62851	0	972.572	2.65
	LNNLVLFDK	High		1	P62851	0	1075.61	2.72
	AQVIYTR	High		1	P62851	0	850.478	2.14
P62854	40S ribosomal protein S26 OS=Homo sapiens OX=9606 GN=RPS26 PE=1 SV=3	23	2	2	2	13
	Sequence	Confidence	Modifications	# PSMs	Master Protein Accessions	# Missed Cleavages	Theo. MH+ [Da]	XCorr (by Search Engine): Sequest HT
	LHYCVSCAIHSK	High	2xCarbamidomethyl [C4; C7]	1	P62854	0	1474.69	2.45
	DISEASVFDAYVLPK	High		1	P62854	0	1653.84	3.24
P42677	40S ribosomal protein S27 OS=Homo sapiens OX=9606 GN=RPS27 PE=1 SV=3	38	3	3	1	9.5
	Sequence	Confidence	Modifications	# PSMs	Master Protein Accessions	# Missed Cleavages	Theo. MH+ [Da]	XCorr (by Search Engine): Sequest HT
	LVQSPNSYFMDVK	High	1xOxidation [M10]	1	Q71UM5; P42677	0	1543.75	2.53
	DLLHPSPEEEK	High		1	P42677	0	1293.63	2.19
	LTEGCSFR	High	1xCarbamidomethyl [C5]	1	Q71UM5; P42677	0	969.446	2.08
Q71UM5	40S ribosomal protein S27-like OS=Homo sapiens OX=9606 GN=RPS27L PE=1 SV=3	38	3	3	1	9.5
	Sequence	Confidence	Modifications	# PSMs	Master Protein Accessions	# Missed Cleavages	Theo. MH+ [Da]	XCorr (by Search Engine): Sequest HT
	LVQSPNSYFMDVK	High	1xOxidation [M10]	1	Q71UM5; P42677	0	1543.75	2.53
	DLLHPSLEEEK	High		1	Q71UM5	0	1309.66	2.01
	LTEGCSFR	High	1xCarbamidomethyl [C5]	1	Q71UM5; P42677	0	969.446	2.08
P62857	40S ribosomal protein S28 OS=Homo sapiens OX=9606 GN=RPS28 PE=1 SV=1	30	2	2	2	7.8
	Sequence	Confidence	Modifications	# PSMs	Master Protein Accessions	# Missed Cleavages	Theo. MH+ [Da]	XCorr (by Search Engine): Sequest HT
	EGDVLTLLESER	High		1	P62857	0	1360.7	2.39
	VEFMDDTSR	High		1	P62857	0	1099.47	1.45
P62273	40S ribosomal protein S29 OS=Homo sapiens OX=9606 GN=RPS29 PE=1 SV=2	13	1	1	1	6.7
	Sequence	Confidence	Modifications	# PSMs	Master Protein Accessions	# Missed Cleavages	Theo. MH+ [Da]	XCorr (by Search Engine): Sequest HT
	YGLNMCR	High	1xCarbamidomethyl [C6]	1	P62273	0	913.402	1.1
P23396	40S ribosomal protein S3 OS=Homo sapiens OX=9606 GN=RPS3 PE=1 SV=2	64	15	34	15	26.7
	Sequence	Confidence	Modifications	# PSMs	Master Protein Accessions	# Missed Cleavages	Theo. MH+ [Da]	XCorr (by Search Engine): Sequest HT
	KPLPDHVSIVEPK	High		3	P23396	0	1458.83	3.1
	FVDGLMIHSGDPVNYYVDTAVR	High		5	P23396	0	2468.19	5.21
	FGFPEGSVELYAEK	High		2	P23396	0	1572.76	3.51
	ELAEDGYSGVEVR	High		8	P23396	0	1423.67	2.94
	IMLPWDPTGK	High		2	P23396	0	1157.6	2.26
	DEILPTTPISEQK	High		3	P23396	0	1470.77	1.89
	AELNEFLTR	High		2	P23396	0	1092.57	2.58
	TEIIILATR	High		2	P23396	0	1029.63	1.93
	GLCAIAQAESLR	High	1xCarbamidomethyl [C3]	1	P23396	0	1288.67	2.2
	TQNVLGEK	High		1	P23396	0	888.479	2.33
	FVADGIFK	High		1	P23396	0	896.488	1.91
	ELTAVVQK	High		1	P23396	0	887.52	2.32
	RFGFPEGSVELYAEK	High		1	P23396	1	1728.86	2.42
	FIMESGAK	High		1	P23396	0	882.439	1.76
	ACYGVLR	High	1xCarbamidomethyl [C2]	1	P23396	0	838.424	1.72
P61247	40S ribosomal protein S3a OS=Homo sapiens OX=9606 GN=RPS3A PE=1 SV=2	45	12	18	12	29.9
	Sequence	Confidence	Modifications	# PSMs	Master Protein Accessions	# Missed Cleavages	Theo. MH+ [Da]	XCorr (by Search Engine): Sequest HT
	LMELHGEGSSSGK	High		1	P61247	0	1331.63	2.58
	NCLTNFHGMDLTR	High	1xCarbamidomethyl [C2]	2	P61247	0	1578.72	3.2
	KTSYAQHQQVR	High		2	P61247	1	1345.7	3.14
	KWQTMIEAHVDVK	High		1	P61247	1	1584.82	2.95
	VFEVSLADLQNDEVAFR	High		4	P61247	0	1951.98	4.24
	ACQSIYPLHDVFVR	High	1xCarbamidomethyl [C2]	2	P61247	0	1704.85	2.72
	TTDGYLLR	High		1	P61247	0	938.494	1.9
	APAMFNIR	High		1	P61247	0	919.482	2.04
	TSYAQHQQVR	High		1	P61247	0	1217.6	1.61
	VVDPFSK	High		1	P61247	0	791.43	1.77
	MMEIMTR	High		1	P61247	0	911.415	1.46
	LFCVGFTK	High	1xCarbamidomethyl [C3]	1	P61247	0	971.502	1.56
P62701	40S ribosomal protein S4, X isoform OS=Homo sapiens OX=9606 GN=RPS4X PE=1 SV=2	40	11	15	7	29.6
	Sequence	Confidence	Modifications	# PSMs	Master Protein Accessions	# Missed Cleavages	Theo. MH+ [Da]	XCorr (by Search Engine): Sequest HT
	VNDTIQIDLETGK	High		1	P62701	0	1445.75	2.89
	ERHPGSFDVVHVK	High		2	P22090; P62701	1	1506.78	3.6
	GIPHLVTHDAR	High		2	P22090; P62701	0	1215.66	2.22
	HPGSFDVVHVK	High		1	P22090; P62701	0	1221.64	2.67
	FDTGNLCMVTGGANLGR	High	1xCarbamidomethyl [C7]; 1xOxidation [M8]	1	P62701	0	1798.82	1.58
	GNKPWISLPR	High		2	P62701	0	1167.66	2.49
	LSNIFVIGK	High		1	P62701	0	990.598	2.71
	ECLPLIIFLR	High	1xCarbamidomethyl [C2]	1	P62701	0	1273.73	2.25
	YALTGDEVK	High		1	P22090; P62701	0	995.504	1.58
	IGVITNR	High		1	P62701	0	772.468	2.08
	LTIAEER	High		1	P62701	0	831.457	1.52
	FDTGNLCMVTGGANLGR	High	1xCarbamidomethyl [C7]	1	P62701	0	1782.83	2.54
P22090	40S ribosomal protein S4, Y isoform 1 OS=Homo sapiens OX=9606 GN=RPS4Y1 PE=1 SV=2	19	5	7	1	29.4
	Sequence	Confidence	Modifications	# PSMs	Master Protein Accessions	# Missed Cleavages	Theo. MH+ [Da]	XCorr (by Search Engine): Sequest HT
	ERHPGSFDVVHVK	High		2	P22090; P62701	1	1506.78	3.6
	FDTGNLCMVIGGANLGR	High	1xCarbamidomethyl [C7]	1	P22090	0	1794.86	3.34
	GIPHLVTHDAR	High		2	P22090; P62701	0	1215.66	2.22
	HPGSFDVVHVK	High		1	P22090; P62701	0	1221.64	2.67
	YALTGDEVK	High		1	P22090; P62701	0	995.504	1.58
P46782	40S ribosomal protein S5 OS=Homo sapiens OX=9606 GN=RPS5 PE=1 SV=4	46	9	24	9	22.9
	Sequence	Confidence	Modifications	# PSMs	Master Protein Accessions	# Missed Cleavages	Theo. MH+ [Da]	XCorr (by Search Engine): Sequest HT
	LTNSMMMHGR	High		2	P46782	0	1177.53	2.71
	VNQAIWLLCTGAR	High	1xCarbamidomethyl [C9]	3	P46782	0	1501.79	3.08
	WSTDDVQINDISLQDYIAVK	High		4	P46782	0	2323.15	4.32
	TIAECLADELINAAK	High	1xCarbamidomethyl [C5]	10	P46782	0	1631.83	4.35
	RVNQAIWLLCTGAR	High	1xCarbamidomethyl [C10]	1	P46782	1	1657.9	2.22
	AQCPIVER	High	1xCarbamidomethyl [C3]	1	P46782	0	972.493	1.79
	GSSNSYAIK	High		1	P46782	0	926.458	2.11
	YLPHSAGR	High		1	P46782	0	900.469	1.32
	QAVDVSPLR	High		1	P46782	0	984.547	2.41
P62753	40S ribosomal protein S6 OS=Homo sapiens OX=9606 GN=RPS6 PE=1 SV=1	22	5	6	5	28.7
	Sequence	Confidence	Modifications	# PSMs	Master Protein Accessions	# Missed Cleavages	Theo. MH+ [Da]	XCorr (by Search Engine): Sequest HT
	MATEVAADALGEEWK	High		2	P62753	0	1620.76	3.45
	DIPGLTDTTVPR	High		1	P62753	0	1284.68	2.29
	LNISFPATGCQK	High	1xCarbamidomethyl [C10]	1	P62753	0	1335.67	2.57
	LIEVDDER	High		1	P62753	0	988.495	2.02
	QGVLTHGR	High		1	P62753	0	867.48	2.09
P62081	40S ribosomal protein S7 OS=Homo sapiens OX=9606 GN=RPS7 PE=1 SV=1	38	6	7	6	22.1
	Sequence	Confidence	Modifications	# PSMs	Master Protein Accessions	# Missed Cleavages	Theo. MH+ [Da]	XCorr (by Search Engine): Sequest HT
	IVKPNGEKPDEFESGISQALLELEMNSDLK	High		1	P62081	0	3330.68	3.76
	AIIIFVPVPQLK	High		2	P62081	0	1337.86	2.54
	HVVFIAQR	High		1	P62081	0	969.563	2.18
	ELNITAAK	High		1	P62081	0	859.488	2.57
	VETFSGVYK	High		1	P62081	0	1029.53	1.64
	ILPKPTR	High		1	P62081	0	824.535	1.3
P62241	40S ribosomal protein S8 OS=Homo sapiens OX=9606 GN=RPS8 PE=1 SV=2	40	7	13	7	24.2
	Sequence	Confidence	Modifications	# PSMs	Master Protein Accessions	# Missed Cleavages	Theo. MH+ [Da]	XCorr (by Search Engine): Sequest HT
	ISSLLEEQFQQGK	High		2	P62241	0	1506.78	3.52
	IIDVVYNASNNELVR	High		5	P62241	0	1718.91	2.97
	LDVGNFSWGSECCTR	High	2xCarbamidomethyl [C12; C13]	1	P62241	0	1787.75	2.93
	QWYESHYALPLGR	High		1	P62241	0	1619.8	2.88
	NCIVLIDSTPYR	High	1xCarbamidomethyl [C2]	1	P62241	0	1450.74	2.27
	ADGYVLEGK	High		1	P62241	0	951.478	1.97
	ELEFYLR	High		2	P62241	0	969.504	1.91
P46781	40S ribosomal protein S9 OS=Homo sapiens OX=9606 GN=RPS9 PE=1 SV=3	27	7	7	7	22.6
	Sequence	Confidence	Modifications	# PSMs	Master Protein Accessions	# Missed Cleavages	Theo. MH+ [Da]	XCorr (by Search Engine): Sequest HT
	ELLTLDEKDPR	High		1	P46781	1	1328.71	2.85
	LDYILGLK	High		1	P46781	0	934.561	2.4
	MKLDYILGLK	High		1	P46781	1	1193.7	2.78
	LFEGNALLR	High		1	P46781	0	1032.58	1.79
	LIGEYGLR	High		1	P46781	0	920.52	1.84
	IEDFLER	High		1	P46781	0	921.468	1.4
	IGVLDEGK	High		1	P46781	0	830.462	1.8
P08865	40S ribosomal protein SA OS=Homo sapiens OX=9606 GN=RPSA PE=1 SV=4	49	11	39	11	32.8
	Sequence	Confidence	Modifications	# PSMs	Master Protein Accessions	# Missed Cleavages	Theo. MH+ [Da]	XCorr (by Search Engine): Sequest HT
	KSDGIYIINLK	High		1	P08865	1	1263.73	1.92
	YVDIAIPCNNK	High	1xCarbamidomethyl [C8]	3	P08865	0	1306.65	2.32
	SDGIYIINLK	High		1	P08865	0	1135.64	2.47
	DPEEIEKEEQAAAEK	High		1	P08865	1	1715.8	2.79
	AIVAIENPADVSVISSR	High		12	P08865	0	1740.95	3.54
	FTPGTFTNQIQAAFR	High		3	P08865	0	1698.86	3.75
	FAAATGATPIAGR	High		4	P08865	0	1203.65	2.27
	FLAAGTHLGGTNLDFQMEQYIYK	High		6	P08865	0	2617.28	4.95
	EHPWEVMPDLYFYR	High		2	P08865	0	1881.86	2.58
	EHPWEVMPDLYFYRDPEEIEKEEQAAAEK	High		2	P08865	2	3578.64	3.72
	ADHQPLTEASYVNLPTIALCNTDSPLR	High	1xCarbamidomethyl [C20]	3	P08865	0	2996.48	4.52
	FLAAGTHLGGTNLDFQMEQYIYK	High	1xOxidation [M17]	1	P08865	0	2633.27	3.07
Q9BRK5	45 kDa calcium-binding protein OS=Homo sapiens OX=9606 GN=SDF4 PE=1 SV=1	28	9	12	9	41.8
	Sequence	Confidence	Modifications	# PSMs	Master Protein Accessions	# Missed Cleavages	Theo. MH+ [Da]	XCorr (by Search Engine): Sequest HT
	LNEELKVDEETQEVLENLK	High		2	Q9BRK5	1	2272.16	3.78
	TAEHFQEAMEESK	High		2	Q9BRK5	0	1536.66	2.98
	AVDPDGDGHVSWDEYK	High		2	Q9BRK5	0	1789.77	3.1
	DLGGFDEDAEPR	High		1	Q9BRK5	0	1320.57	2.66
	GFHQEVFLGK	High		1	Q9BRK5	0	1161.61	2.33
	LEMDGHLNR	High		1	Q9BRK5	0	1084.52	1.68
	YSEFFTGSK	High		1	Q9BRK5	0	1065.49	1.73
	EVADAIR	High		1	Q9BRK5	0	773.415	1.99
	LMVIFSK	High		1	Q9BRK5	0	837.49	1.32
P80404	4-aminobutyrate aminotransferase, mitochondrial OS=Homo sapiens OX=9606 GN=ABAT PE=1 SV=3	59	22	38	22	56.4
	Sequence	Confidence	Modifications	# PSMs	Master Protein Accessions	# Missed Cleavages	Theo. MH+ [Da]	XCorr (by Search Engine): Sequest HT
	NLLLAEVINIIK	High		5	P80404	0	1352.85	3.34
	MLDLYSQISSVPIGYSHPALLK	High		2	P80404	0	2432.29	4.13
	KHGCAFLVDEVQTGGGCTGK	High	2xCarbamidomethyl [C4; C17]	1	P80404	1	2120.99	3.94
	HGCAFLVDEVQTGGGCTGK	High	2xCarbamidomethyl [C3; C16]	2	P80404	0	1992.89	4.04
	LIQQPQNASMFVNRPALGILPPENFVEK	High		1	P80404	0	3150.68	3.8
	TVAGIIVEPIQSEGGDNHASDDFFR	High		2	P80404	0	2674.27	5.81
	VDVEFDYDGPLMK	High		1	P80404	0	1527.7	3.24
	REDLLNNAAHAGK	High		2	P80404	1	1408.73	2.71
	QLNIIQNAEAVHFFCNYEESR	High	1xCarbamidomethyl [C15]	3	P80404	0	2582.21	4.19
	TMGCLATTHSK	High	1xCarbamidomethyl [C4]	1	P80404	0	1206.56	2.15
	FWAHEHWGLDDPADVMTFSK	High		2	P80404	0	2389.07	3.89
	GMSQLITMACGSCSNENALK	High	2xCarbamidomethyl [C10; C13]	1	P80404	0	2171.96	4.05
	GTFCSFDTPDDSIR	High	1xCarbamidomethyl [C4]	1	P80404	0	1617.68	3.17
	EDLLNNAAHAGK	High		2	P80404	0	1252.63	2.66
	ALLTGLLDLQAR	High		1	P80404	0	1283.77	3.23
	IDIPSFDWPIAPFPR	High		3	P80404	0	1770.92	2.94
	IFNTWLGDPSK	High		2	P80404	0	1277.65	2.59
	GVVLGGCGDK	High	1xCarbamidomethyl [C7]	1	P80404	0	961.477	1.84
	GNYLVDVDGNR	High		1	P80404	0	1221.59	1.9
	QSLLSVAPK	High		1	P80404	0	942.562	2.26
	YPLEEFVK	High		1	P80404	0	1024.53	2.05
	LKYPLEEFVK	High		1	P80404	1	1265.71	2.56
	TMGCLATTHSK	High	1xCarbamidomethyl [C4]; 1xOxidation [M2]	1	P80404	0	1222.56	1.17
P08195	4F2 cell-surface antigen heavy chain OS=Homo sapiens OX=9606 GN=SLC3A2 PE=1 SV=3	43	23	41	23	68
	Sequence	Confidence	Modifications	# PSMs	Master Protein Accessions	# Missed Cleavages	Theo. MH+ [Da]	XCorr (by Search Engine): Sequest HT
	LLTSFLPAQLLR	High		5	P08195	0	1371.84	3.1
	NQKDDVAQTDLLQIDPNFGSK	High		1	P08195	1	2346.16	3.61
	IGDLQAFQGHGAGNLAGLK	High		2	P08195	0	1866.98	4.25
	LEPHEGLLLR	High		2	P08195	0	1176.67	2.13
	VAEDEAEAAAAAK	High		1	P08195	0	1245.6	2.26
	QPMNAASGAAMSLAGAEK	High		1	P08195	0	1704.8	2.69
	SLLHGDFHAFSAGPGLFSYIR	High		4	P08195	0	2292.16	4.64
	DDVAQTDLLQIDPNFGSK	High		3	P08195	0	1975.96	3.37
	EVELNELEPEKQPMNAASGAAMSLAGAEK	High		1	P08195	1	3014.44	3.94
	DLLLTSSYLSDSGSTGEHTK	High		2	P08195	0	2111.01	3.18
	EDFDSLLQSAK	High		4	P08195	0	1252.61	2.9
	ADLLLSTQPGREEGSPLELER	High		1	P08195	1	2310.19	3.37
	GQSEDPGSLLSLFR	High		4	P08195	0	1505.76	3.62
	GENSWFSTQVDTVATK	High		1	P08195	0	1769.83	2.46
	SLVTQYLNATGNR	High		1	P08195	0	1436.75	2.51
	EEGSPLELER	High		1	P08195	0	1158.56	1.74
	ADLLLSTQPGR	High		1	P08195	0	1170.65	2.32
	WWHTGALYR	High		1	P08195	0	1189.59	2.07
	DALEFWLQAGVDGFQVR	High		1	P08195	0	1950.97	2.68
	EVELNELEPEK	High		1	P08195	0	1328.66	2.76
	LDYLSSLK	High		1	P08195	0	938.519	2.12
	GLVLGPIHK	High		1	P08195	0	933.588	2.47
	VILDLTPNYR	High		1	P08195	0	1203.67	2.38
P32754	4-hydroxyphenylpyruvate dioxygenase OS=Homo sapiens OX=9606 GN=HPD PE=1 SV=2	14	4	4	4	44.9
	Sequence	Confidence	Modifications	# PSMs	Master Protein Accessions	# Missed Cleavages	Theo. MH+ [Da]	XCorr (by Search Engine): Sequest HT
	FWSVDDTQVHTEYSSLR	High		1	P32754	0	2069.96	1.97
	FAVLQTYGDTTHTLVEK	High		1	P32754	0	1922.99	2.53
	SIVVANYEESIK	High		1	P32754	0	1351.71	2.64
	AFEEEQNLR	High		1	P32754	0	1135.54	2
P49189	4-trimethylaminobutyraldehyde dehydrogenase OS=Homo sapiens OX=9606 GN=ALDH9A1 PE=1 SV=3	19	8	8	8	53.8
	Sequence	Confidence	Modifications	# PSMs	Master Protein Accessions	# Missed Cleavages	Theo. MH+ [Da]	XCorr (by Search Engine): Sequest HT
	MSTGTFVVSQPLNYR	High		1	P49189	0	1699.85	2.6
	ANDTTFGLAAGVFTR	High		1	P49189	0	1540.78	2.73
	IGDPLLEDTR	High		1	P49189	0	1128.59	1.68
	EVNLAVQNAK	High		1	P49189	0	1085.59	2.21
	VSFTGSVPTGMK	High		1	P49189	0	1210.61	2.1
	VTIEYYSQLK	High		1	P49189	0	1243.66	2.2
	SPLIIFSDCDMNNAVK	High	1xCarbamidomethyl [C9]	1	P49189	0	1823.87	2.5
	AFEPATGR	High		1	P49189	0	848.426	1.59
Q8IV08	5'-3' exonuclease PLD3 OS=Homo sapiens OX=9606 GN=PLD3 PE=1 SV=1	4	2	2	2	54.7
	Sequence	Confidence	Modifications	# PSMs	Master Protein Accessions	# Missed Cleavages	Theo. MH+ [Da]	XCorr (by Search Engine): Sequest HT
	LFVVPADEAQAR	High		1	Q8IV08	0	1315.7	2.21
	SQLEAIFLR	High		1	Q8IV08	0	1076.61	2.08
Q9H0D6	5'-3' exoribonuclease 2 OS=Homo sapiens OX=9606 GN=XRN2 PE=1 SV=1	11	8	8	8	108.5
	Sequence	Confidence	Modifications	# PSMs	Master Protein Accessions	# Missed Cleavages	Theo. MH+ [Da]	XCorr (by Search Engine): Sequest HT
	NLTVILSDASAPGEGEHK	High		1	Q9H0D6	0	1837.93	3.52
	NSPGSQVASNPR	High		1	Q9H0D6	0	1213.59	1.85
	KPAAVLKPSDWEK	High		1	Q9H0D6	0	1468.82	3.49
	DLTQNTVVSINFK	High		1	Q9H0D6	0	1478.78	2.55
	FDSNCITPGTEFMDNLAK	High	1xCarbamidomethyl [C5]	1	Q9H0D6	0	2059.91	3.12
	DPQFAEDYIFK	High		1	Q9H0D6	0	1372.64	2.83
	LNNDPGWK	High		1	Q9H0D6	0	943.463	1.87
	NSLGGDVLFVGK	High		1	Q9H0D6	0	1205.65	2.24
Q99807	5-demethoxyubiquinone hydroxylase, mitochondrial OS=Homo sapiens OX=9606 GN=COQ7 PE=1 SV=3	10	2	2	2	24.3
	Sequence	Confidence	Modifications	# PSMs	Master Protein Accessions	# Missed Cleavages	Theo. MH+ [Da]	XCorr (by Search Engine): Sequest HT
	IYAGQMAVLGR	High		1	Q99807	0	1178.64	2.22
	VDHAGEYGANR	High		1	Q99807	0	1188.54	0.64
P49914	5-formyltetrahydrofolate cyclo-ligase OS=Homo sapiens OX=9606 GN=MTHFS PE=1 SV=2	10	2	2	2	23.2
	Sequence	Confidence	Modifications	# PSMs	Master Protein Accessions	# Missed Cleavages	Theo. MH+ [Da]	XCorr (by Search Engine): Sequest HT
	IESPEEISLLPK	High		1	P49914	0	1354.75	2.94
	VIAHSEYQK	High		1	P49914	0	1074.56	2.27
P28566	5-hydroxytryptamine receptor 1E OS=Homo sapiens OX=9606 GN=HTR1E PE=1 SV=1	6	1	1	1	41.7
	Sequence	Confidence	Modifications	# PSMs	Master Protein Accessions	# Missed Cleavages	Theo. MH+ [Da]	XCorr (by Search Engine): Sequest HT
	AALMILTVWTISIFISMPPLFWR	High	1xOxidation [M4]	1	P28566	0	2722.49	1.98
Q96CB9	5-methylcytosine rRNA methyltransferase NSUN4 OS=Homo sapiens OX=9606 GN=NSUN4 PE=1 SV=2	8	3	3	3	43.1
	Sequence	Confidence	Modifications	# PSMs	Master Protein Accessions	# Missed Cleavages	Theo. MH+ [Da]	XCorr (by Search Engine): Sequest HT
	ILHSYVPEEIR	High		1	Q96CB9	0	1355.73	1.86
	VLVDVPCTTDR	High	1xCarbamidomethyl [C7]	1	Q96CB9	0	1274.64	2.41
	LEQLSAK	High		1	Q96CB9	0	788.451	1.87
Q9H857	5'-nucleotidase domain-containing protein 2 OS=Homo sapiens OX=9606 GN=NT5DC2 PE=1 SV=1	5	3	3	3	60.7
	Sequence	Confidence	Modifications	# PSMs	Master Protein Accessions	# Missed Cleavages	Theo. MH+ [Da]	XCorr (by Search Engine): Sequest HT
	QGNLFDFLR	High		1	Q9H857	0	1109.57	2.63
	MQTYQDAESR	High		1	Q9H857	0	1228.53	1.42
	VDFTFYPR	High		1	Q9H857	0	1044.51	1.83
P21589	5'-nucleotidase OS=Homo sapiens OX=9606 GN=NT5E PE=1 SV=1	19	7	8	7	63.3
	Sequence	Confidence	Modifications	# PSMs	Master Protein Accessions	# Missed Cleavages	Theo. MH+ [Da]	XCorr (by Search Engine): Sequest HT
	GVDVVVGGHSNTFLYTGNPPSK	High		1	P21589	0	2245.12	3.2
	VLPVGDEVVGIVGYTSK	High		2	P21589	0	1731.95	3.36
	YGQSTGEFLQVGGIHVVYDLSR	High		1	P21589	0	2425.21	3.82
	ECNMGNLICDAMINNNLR	High	2xCarbamidomethyl [C2; C9]	1	P21589	0	2151.94	3.74
	YPFIVTSDDGR	High		1	P21589	0	1269.61	1.91
	AFEHSVHR	High		1	P21589	0	982.485	1.97
	TIVYLDGSSQSCR	High	1xCarbamidomethyl [C12]	1	P21589	0	1485.7	1.88
O14841	5-oxoprolinase OS=Homo sapiens OX=9606 GN=OPLAH PE=1 SV=3	1	1	1	1	137.4
	Sequence	Confidence	Modifications	# PSMs	Master Protein Accessions	# Missed Cleavages	Theo. MH+ [Da]	XCorr (by Search Engine): Sequest HT
	LLSEDPANYADAPTEGIR	High		1	O14841	0	1931.93	2.48
P10809	60 kDa heat shock protein, mitochondrial OS=Homo sapiens OX=9606 GN=HSPD1 PE=1 SV=2	77	44	630	44	61
	Sequence	Confidence	Modifications	# PSMs	Master Protein Accessions	# Missed Cleavages	Theo. MH+ [Da]	XCorr (by Search Engine): Sequest HT
	ISSIQSIVPALEIANAHR	High		37	P10809	0	1919.07	4.96
	LVQDVANNTNEEAGDGTTTATVLAR	High		31	P10809	0	2560.25	4.8
	IMQSSSEVGYDAMAGDFVNMVEK	High		12	P10809	0	2508.11	4.67
	IMQSSSEVGYDAMAGDFVNMVEK	High	1xOxidation [M]	21	P10809	0	2524.1	3.85
	IQEIIEQLDVTTSEYEK	High		28	P10809	0	2038.02	4.5
	IQEIIEQLDVTTSEYEKEK	High		10	P10809	1	2295.16	4.51
	NAGVEGSLIVEK	High		16	P10809	0	1215.66	3.18
	KISSIQSIVPALEIANAHR	High		8	P10809	1	2047.17	4.25
	KPLVIIAEDVDGEALSTLVLNR	High		25	P10809	0	2365.33	6.55
	GYISPYFINTSK	High		16	P10809	0	1389.7	2.88
	GVMLAVDAVIAELK	High		14	P10809	0	1428.81	4.31
	GVMLAVDAVIAELK	High	1xOxidation [M3]	2	P10809	0	1444.81	2.95
	GVMLAVDAVIAELKK	High		14	P10809	1	1556.91	3.95
	GVMLAVDAVIAELKK	High	1xOxidation [M3]	11	P10809	1	1572.9	4.62
	VGGTSDVEVNEK	High		16	P10809	0	1233.6	3.17
	VGGTSDVEVNEKK	High		1	P10809	1	1361.69	3
	VGEVIVTKDDAMLLK	High		2	P10809	1	1630.91	3.04
	TVIIEQSWGSPK	High		22	P10809	0	1344.72	2.86
	RIQEIIEQLDVTTSEYEK	High		1	P10809	1	2194.12	2.38
	RIQEIIEQLDVTTSEYEKEK	High		1	P10809	2	2451.26	4.71
	RGVMLAVDAVIAELK	High		9	P10809	1	1584.91	5
	RGVMLAVDAVIAELK	High	1xOxidation [M4]	2	P10809	1	1600.91	3.43
	RGVMLAVDAVIAELKK	High		7	P10809	2	1713.01	3.56
	RGVMLAVDAVIAELKK	High	1xOxidation [M4]	1	P10809	2	1729	4.52
	QSKPVTTPEEIAQVATISANGDK	High		7	P10809	0	2384.23	3.95
	QSKPVTTPEEIAQVATISANGDKEIGNIISDAMK	High		7	P10809	1	3555.82	6.67
	TALLDAAGVASLLTTAEVVVTEIPK	High		8	P10809	0	2482.4	6.25
	TALLDAAGVASLLTTAEVVVTEIPKEEK	High		12	P10809	1	2868.58	6.47
	TLNDELEIIEGMK	High		25	P10809	0	1504.76	3.74
	TLNDELEIIEGMK	High	1xOxidation [M12]	6	P10809	0	1520.75	2.95
	CEFQDAYVLLSEK	High	1xCarbamidomethyl [C1]	17	P10809	0	1601.75	3.68
	DMAIATGGAVFGEEGLTLNLEDVQPHDLGK	High	1xOxidation [M2]	1	P10809	0	3113.51	4.19
	DMAIATGGAVFGEEGLTLNLEDVQPHDLGK	High		10	P10809	0	3097.51	5.61
	CIPALDSLTPANEDQK	High	1xCarbamidomethyl [C1]	17	P10809	0	1771.85	3.13
	EEKDPGMGAMGGMGGGMGGGMF	High	1xOxidation [M]	9	P10809	1	2076.8	3.89
	EEKDPGMGAMGGMGGGMGGGMF	High		3	P10809	1	2060.8	4.47
	AAVEEGIVLGGGCALLR	High	1xCarbamidomethyl [C13]	36	P10809	0	1684.91	4.81
	EIGNIISDAMK	High		7	P10809	0	1190.61	2.45
	ALMLQGVDLLADAVAVTMGPK	High		8	P10809	0	2113.14	5.89
	ALMLQGVDLLADAVAVTMGPK	High	1xOxidation [M]	10	P10809	0	2129.13	4.33
	EIGNIISDAMK	High	1xOxidation [M10]	3	P10809	0	1206.6	2.01
	DRVTDALNATR	High		1	P10809	1	1231.64	2.2
	VTDALNATR	High		17	P10809	0	960.511	2.51
	VGLQVVAVK	High		24	P10809	0	912.588	3.17
	LSDGVAVLK	High		20	P10809	0	901.535	2.77
	DPGMGAMGGMGGGMGGGMF	High	1xOxidation [M18]	1	P10809	0	1690.62	2.95
	APGFGDNR	High		1	P10809	0	833.39	1.82
	TALLDAAGVASLLTTAEVVVTEIPKEEKDPGMGAMGGMGGGMGGGMF	High		1	P10809	2	4524.18	3.9
	IGIEIIK	High		25	P10809	0	785.513	2.58
	VGEVIVTK	High		10	P10809	0	844.514	2.42
	IPAMTIAK	High		11	P10809	0	844.496	2.35
	TALLDAAGVASLLTTAEVVVTEIPKEEKDPGMGAMGGMGGGMGGGMF	High	1xOxidation [M]	3	P10809	2	4540.18	5.27
	DDAMLLK	High	1xOxidation [M4]	3	P10809	0	821.407	2.17
	DDAMLLK	High		6	P10809	0	805.412	2.14
	GANPVEIR	High		12	P10809	0	855.468	2.19
	APGFGDNRK	High		1	P10809	1	961.485	2.15
	DPGMGAMGGMGGGMGGGMF	High		1	P10809	0	1674.62	4.14
P10155	60 kDa SS-A/Ro ribonucleoprotein OS=Homo sapiens OX=9606 GN=RO60 PE=1 SV=2	6	2	2	2	60.6
	Sequence	Confidence	Modifications	# PSMs	Master Protein Accessions	# Missed Cleavages	Theo. MH+ [Da]	XCorr (by Search Engine): Sequest HT
	QIANSQDGYVWQVTDMNR	High		1	P10155	0	2124.98	2.17
	FLCFGSEGGTYYIK	High	1xCarbamidomethyl [C3]	1	P10155	0	1641.76	2.47
P05388	60S acidic ribosomal protein P0 OS=Homo sapiens OX=9606 GN=RPLP0 PE=1 SV=1	54	11	21	11	34.3
	Sequence	Confidence	Modifications	# PSMs	Master Protein Accessions	# Missed Cleavages	Theo. MH+ [Da]	XCorr (by Search Engine): Sequest HT
	NVASVCLQIGYPTVASVPHSIINGYK	High	1xCarbamidomethyl [C6]	1	P05388	0	2787.45	4.49
	VLALSVETDYTFPLAEK	High		3	P05388	0	1896	4.35
	TSFFQALGITTK	High		1	P05388	0	1313.71	3.1
	CFIVGADNVGSK	High	1xCarbamidomethyl [C1]	3	P05388	0	1266.61	2.24
	GHLENNPALEK	High		2	P05388	0	1221.62	3
	AFLADPSAFVAAAPVAAATTAAPAAAAAPAK	High		4	P05388	0	2752.47	5.73
	AGAIAPCEVTVPAQNTGLGPEK	High	1xCarbamidomethyl [C7]	1	P05388	0	2180.1	3.03
	GTIEILSDVQLIK	High		3	P05388	0	1428.83	3.78
	IIQLLDDYPK	High		1	P05388	0	1217.68	2.55
	EDLTEIR	High		1	P05388	0	875.447	2.29
	GNVGFVFTK	High		1	P05388	0	968.52	2.27
P05386	60S acidic ribosomal protein P1 OS=Homo sapiens OX=9606 GN=RPLP1 PE=1 SV=1	52	2	12	2	11.5
	Sequence	Confidence	Modifications	# PSMs	Master Protein Accessions	# Missed Cleavages	Theo. MH+ [Da]	XCorr (by Search Engine): Sequest HT
	AAGVNVEPFWPGLFAK	High		10	P05386	0	1702.9	3.46
	ALANVNIGSLICNVGAGGPAPAAGAAPAGGPAPSTAAAPAEEK	High	1xCarbamidomethyl [C12]	2	P05386	0	3808.93	5.02
P05387	60S acidic ribosomal protein P2 OS=Homo sapiens OX=9606 GN=RPLP2 PE=1 SV=1	70	7	23	7	11.7
	Sequence	Confidence	Modifications	# PSMs	Master Protein Accessions	# Missed Cleavages	Theo. MH+ [Da]	XCorr (by Search Engine): Sequest HT
	NIEDVIAQGIGK	High		9	P05387	0	1256.68	3.23
	KILDSVGIEADDDR	High		1	P05387	1	1545.78	3.85
	KILDSVGIEADDDRLNK	High		1	P05387	2	1901	2.96
	ILDSVGIEADDDR	High		1	P05387	0	1417.68	3.06
	ILDSVGIEADDDRLNK	High		3	P05387	1	1772.9	3.17
	LASVPAGGAVAVSAAPGSAAPAAGSAPAAAEEK	High		4	P05387	0	2774.43	3.34
	YVASYLLAALGGNSSPSAK	High		4	P05387	0	1868.98	4.98
P27635	60S ribosomal protein L10 OS=Homo sapiens OX=9606 GN=RPL10 PE=1 SV=4	18	4	4	4	24.6
	Sequence	Confidence	Modifications	# PSMs	Master Protein Accessions	# Missed Cleavages	Theo. MH+ [Da]	XCorr (by Search Engine): Sequest HT
	FNADEFEDMVAEK	High		1	P27635	0	1544.66	3.08
	MLSCAGADR	High	1xCarbamidomethyl [C4]	1	P27635	0	980.429	1.87
	EHVIEALR	High		1	P27635	0	966.537	1.96
	LIPDGCGVK	High	1xCarbamidomethyl [C6]	1	P27635	0	958.503	1.34
P62906	60S ribosomal protein L10a OS=Homo sapiens OX=9606 GN=RPL10A PE=1 SV=2	20	3	4	3	24.8
	Sequence	Confidence	Modifications	# PSMs	Master Protein Accessions	# Missed Cleavages	Theo. MH+ [Da]	XCorr (by Search Engine): Sequest HT
	KYDAFLASESLIK	High		1	P62906	1	1484.8	2.88
	FSVCVLGDQQHCDEAK	High	2xCarbamidomethyl [C4; C12]	2	P62906	0	1892.83	2.98
	FPSLLTHNENMVAK	High		1	P62906	0	1600.82	1.92
P62913	60S ribosomal protein L11 OS=Homo sapiens OX=9606 GN=RPL11 PE=1 SV=2	38	7	18	7	20.2
	Sequence	Confidence	Modifications	# PSMs	Master Protein Accessions	# Missed Cleavages	Theo. MH+ [Da]	XCorr (by Search Engine): Sequest HT
	NNFSDTGNFGFGIQEHIDLGIK	High		2	P62913	0	2423.16	3.8
	KLCLNICVGESGDR	High	2xCarbamidomethyl [C3; C7]	1	P62913	1	1620.78	3.66
	KNNFSDTGNFGFGIQEHIDLGIK	High		1	P62913	1	2551.26	3.46
	LCLNICVGESGDR	High	2xCarbamidomethyl [C2; C6]	1	P62913	0	1492.69	2.87
	VLEQLTGQTPVFSK	High		11	P62913	0	1546.85	3.91
	ISKEEAMR	High		1	P62913	1	963.493	1.21
	IAVHCTVR	High	1xCarbamidomethyl [C5]	1	P62913	0	955.514	1.79
P30050	60S ribosomal protein L12 OS=Homo sapiens OX=9606 GN=RPL12 PE=1 SV=1	59	7	11	7	17.8
	Sequence	Confidence	Modifications	# PSMs	Master Protein Accessions	# Missed Cleavages	Theo. MH+ [Da]	XCorr (by Search Engine): Sequest HT
	HSGNITFDEIVNIAR	High		2	P30050	0	1685.86	3.04
	QAQIEVVPSASALIIK	High		2	P30050	0	1666.97	3.37
	CTGGEVGATSALAPK	High	1xCarbamidomethyl [C1]	2	P30050	0	1418.69	2.63
	EILGTAQSVGCNVDGR	High	1xCarbamidomethyl [C11]	2	P30050	0	1675.81	3.2
	IGPLGLSPK	High		1	P30050	0	881.545	2.54
	ALKEPPR	High		1	P30050	1	810.483	2.03
	HPHDIIDDINSGAVECPAS	High	1xCarbamidomethyl [C16]	1	P30050	0	2046.92	2.88
P26373	60S ribosomal protein L13 OS=Homo sapiens OX=9606 GN=RPL13 PE=1 SV=4	11	2	2	2	24.2
	Sequence	Confidence	Modifications	# PSMs	Master Protein Accessions	# Missed Cleavages	Theo. MH+ [Da]	XCorr (by Search Engine): Sequest HT
	LATQLTGPVMPVR	High		1	P26373	0	1382.78	2.83
	STESLQANVQR	High		1	P26373	0	1232.62	2.85
P40429	60S ribosomal protein L13a OS=Homo sapiens OX=9606 GN=RPL13A PE=1 SV=2	4	1	1	1	23.6
	Sequence	Confidence	Modifications	# PSMs	Master Protein Accessions	# Missed Cleavages	Theo. MH+ [Da]	XCorr (by Search Engine): Sequest HT
	IDKYTEVLK	High		1	P40429	1	1108.62	2.1
P50914	60S ribosomal protein L14 OS=Homo sapiens OX=9606 GN=RPL14 PE=1 SV=4	21	4	6	4	23.4
	Sequence	Confidence	Modifications	# PSMs	Master Protein Accessions	# Missed Cleavages	Theo. MH+ [Da]	XCorr (by Search Engine): Sequest HT
	LVAIVDVIDQNR	High		2	P50914	0	1354.77	2.97
	VAYVSFGPHAGK	High		2	P50914	0	1232.64	2.38
	ALVDGPCTQVR	High	1xCarbamidomethyl [C7]	1	P50914	0	1215.62	2.08
	CMQLTDFILK	High	1xCarbamidomethyl [C1]	1	P50914	0	1268.64	2.05
P61313	60S ribosomal protein L15 OS=Homo sapiens OX=9606 GN=RPL15 PE=1 SV=2	46	9	9	9	24.1
	Sequence	Confidence	Modifications	# PSMs	Master Protein Accessions	# Missed Cleavages	Theo. MH+ [Da]	XCorr (by Search Engine): Sequest HT
	NPDTQWITKPVHK	High		1	P61313	0	1563.83	1.27
	VLNSYWVGEDSTYK	High		1	P61313	0	1660.79	2.27
	FFEVILIDPFHK	High		1	P61313	0	1504.82	3.53
	GATYGKPVHHGVNQLK	High		1	P61313	0	1705.91	2.78
	SLQSVAEER	High		1	P61313	0	1018.52	1.51
	QLSALHR	High		1	P61313	0	824.474	1.86
	NTLQLHR	High		1	P61313	0	881.495	1.97
	FHHTIGGSR	High		1	P61313	0	1011.51	1.04
	QGYVIYR	High		1	P61313	0	898.478	1.82
P18621	60S ribosomal protein L17 OS=Homo sapiens OX=9606 GN=RPL17 PE=1 SV=3	37	5	7	5	21.4
	Sequence	Confidence	Modifications	# PSMs	Master Protein Accessions	# Missed Cleavages	Theo. MH+ [Da]	XCorr (by Search Engine): Sequest HT
	EQIVPKPEEEVAQK	High		2	P18621	0	1623.86	3.17
	GLDVDSLVIEHIQVNK	High		2	P18621	0	1778.96	3.85
	YSLDPENPTK	High		1	P18621	0	1163.56	1.57
	SAEFLLHMLK	High		1	P18621	0	1188.64	2.77
	INPYMSSPCHIEMILTEK	High	1xCarbamidomethyl [C9]	1	P18621	0	2163.03	1.99
Q07020	60S ribosomal protein L18 OS=Homo sapiens OX=9606 GN=RPL18 PE=1 SV=2	26	4	4	4	21.6
	Sequence	Confidence	Modifications	# PSMs	Master Protein Accessions	# Missed Cleavages	Theo. MH+ [Da]	XCorr (by Search Engine): Sequest HT
	ILTFDQLALDSPK	High		1	Q07020	0	1460.8	3.35
	TAVVVGTITDDVR	High		1	Q07020	0	1345.73	3.17
	GCGTVLLSGPR	High	1xCarbamidomethyl [C2]	1	Q07020	0	1116.58	2.33
	TNSTFNQVVLK	High		1	Q07020	0	1250.67	2.18
Q02543	60S ribosomal protein L18a OS=Homo sapiens OX=9606 GN=RPL18A PE=1 SV=2	26	5	5	5	20.7
	Sequence	Confidence	Modifications	# PSMs	Master Protein Accessions	# Missed Cleavages	Theo. MH+ [Da]	XCorr (by Search Engine): Sequest HT
	IFAPNHVVAK	High		1	Q02543	0	1095.63	1.89
	DLTTAGAVTQCYR	High	1xCarbamidomethyl [C11]	1	Q02543	0	1455.69	2.19
	AHSIQIMK	High		1	Q02543	0	927.508	2.2
	CHTPPLYR	High	1xCarbamidomethyl [C1]	1	Q02543	0	1043.51	1.72
	NFGIWLR	High		1	Q02543	0	905.499	1.62
P84098	60S ribosomal protein L19 OS=Homo sapiens OX=9606 GN=RPL19 PE=1 SV=1	9	1	1	1	23.5
	Sequence	Confidence	Modifications	# PSMs	Master Protein Accessions	# Missed Cleavages	Theo. MH+ [Da]	XCorr (by Search Engine): Sequest HT
	VWLDPNETNEIANANSR	High		1	P84098	0	1942.93	2.11
P46778	60S ribosomal protein L21 OS=Homo sapiens OX=9606 GN=RPL21 PE=1 SV=2	16	2	3	2	18.6
	Sequence	Confidence	Modifications	# PSMs	Master Protein Accessions	# Missed Cleavages	Theo. MH+ [Da]	XCorr (by Search Engine): Sequest HT
	VYNVTQHAVGIVVNK	High		2	P46778	0	1640.91	4.16
	HGVVPLATYMR	High		1	P46778	0	1243.66	2.34
P35268	60S ribosomal protein L22 OS=Homo sapiens OX=9606 GN=RPL22 PE=1 SV=2	51	4	4	4	14.8
	Sequence	Confidence	Modifications	# PSMs	Master Protein Accessions	# Missed Cleavages	Theo. MH+ [Da]	XCorr (by Search Engine): Sequest HT
	FTLDCTHPVEDGIMDAANFEQFLQER	High	1xCarbamidomethyl [C5]	1	P35268	0	3083.39	3.01
	AGNLGGGVVTIER	High		1	P35268	0	1242.68	2.97
	ITVTSEVPFSK	High		1	P35268	0	1207.66	2.23
	YFQINQDEEEEEDED	High		1	P35268	0	1931.73	1.78
P62829	60S ribosomal protein L23 OS=Homo sapiens OX=9606 GN=RPL23 PE=1 SV=1	44	5	7	5	14.9
	Sequence	Confidence	Modifications	# PSMs	Master Protein Accessions	# Missed Cleavages	Theo. MH+ [Da]	XCorr (by Search Engine): Sequest HT
	ISLGLPVGAVINCADNTGAK	High	1xCarbamidomethyl [C13]	2	P62829	0	1970.04	2.07
	LPAAGVGDMVMATVK	High		2	P62829	0	1459.76	3.4
	GSAITGPVAK	High		1	P62829	0	900.515	2.31
	ECADLWPR	High	1xCarbamidomethyl [C2]	1	P62829	0	1046.47	1.97
	VHPAVVIR	High		1	P62829	0	890.557	1.71
P62750	60S ribosomal protein L23a OS=Homo sapiens OX=9606 GN=RPL23A PE=1 SV=1	38	7	8	7	17.7
	Sequence	Confidence	Modifications	# PSMs	Master Protein Accessions	# Missed Cleavages	Theo. MH+ [Da]	XCorr (by Search Engine): Sequest HT
	KIEDNNTLVFIVDVK	High		1	P62750	1	1746.96	2.84
	LAPDYDALDVANK	High		1	P62750	0	1404.7	2.46
	VNTLIRPDGEK	High		1	P62750	0	1241.68	3.06
	NKLDHYAIIK	High		2	P62750	1	1214.69	2.7
	KLYDIDVAK	High		1	P62750	1	1064.6	1.67
	LYDIDVAK	High		1	P62750	0	936.504	1.61
	VNTLIRPDGEKK	High		1	P62750	1	1369.78	2.6
P83731	60S ribosomal protein L24 OS=Homo sapiens OX=9606 GN=RPL24 PE=1 SV=1	17	3	3	3	17.8
	Sequence	Confidence	Modifications	# PSMs	Master Protein Accessions	# Missed Cleavages	Theo. MH+ [Da]	XCorr (by Search Engine): Sequest HT
	VELCSFSGYK	High	1xCarbamidomethyl [C4]	1	P83731	0	1189.56	1.41
	CESAFLSK	High	1xCarbamidomethyl [C1]	1	P83731	0	941.44	2.03
	VFQFLNAK	High		1	P83731	0	966.541	1.8
P61254	60S ribosomal protein L26 OS=Homo sapiens OX=9606 GN=RPL26 PE=1 SV=1	21	3	3	3	17.2
	Sequence	Confidence	Modifications	# PSMs	Master Protein Accessions	# Missed Cleavages	Theo. MH+ [Da]	XCorr (by Search Engine): Sequest HT
	ANGTTVHVGIHPSK	High		1	P61254	0	1417.75	2.21
	KDDEVQVVR	High		1	P61254	1	1087.57	2.33
	IMSSPLSK	High		1	P61254	0	862.47	1.63
P61353	60S ribosomal protein L27 OS=Homo sapiens OX=9606 GN=RPL27 PE=1 SV=2	36	4	4	4	15.8
	Sequence	Confidence	Modifications	# PSMs	Master Protein Accessions	# Missed Cleavages	Theo. MH+ [Da]	XCorr (by Search Engine): Sequest HT
	NIDDGTSDRPYSHALVAGIDR	High		1	P61353	0	2272.1	3.13
	YSVDIPLDK	High		1	P61353	0	1049.55	1.61
	VYNYNHLMPTR	High		1	P61353	0	1407.68	2.33
	VVLVLAGR	High		1	P61353	0	826.551	1.91
P46776	60S ribosomal protein L27a OS=Homo sapiens OX=9606 GN=RPL27A PE=1 SV=2	20	3	3	3	16.6
	Sequence	Confidence	Modifications	# PSMs	Master Protein Accessions	# Missed Cleavages	Theo. MH+ [Da]	XCorr (by Search Engine): Sequest HT
	TGAAPIIDVVR	High		1	P46776	0	1111.65	3.18
	LWTLVSEQTR	High		1	P46776	0	1232.66	2.54
	YHPGYFGK	High		1	P46776	0	968.462	1.38
P46779	60S ribosomal protein L28 OS=Homo sapiens OX=9606 GN=RPL28 PE=1 SV=3	20	3	3	3	15.7
	Sequence	Confidence	Modifications	# PSMs	Master Protein Accessions	# Missed Cleavages	Theo. MH+ [Da]	XCorr (by Search Engine): Sequest HT
	QTYSTEPNNLK	High		1	P46779	0	1294.63	2.65
	KPATSYVR	High		1	P46779	0	921.515	2.27
	NCSSFLIK	High	1xCarbamidomethyl [C2]	1	P46779	0	968.487	2.16
P39023	60S ribosomal protein L3 OS=Homo sapiens OX=9606 GN=RPL3 PE=1 SV=2	38	13	15	13	46.1
	Sequence	Confidence	Modifications	# PSMs	Master Protein Accessions	# Missed Cleavages	Theo. MH+ [Da]	XCorr (by Search Engine): Sequest HT
	TVFAEHISDECK	High	1xCarbamidomethyl [C11]	2	P39023	0	1435.65	1.91
	SINPLGGFVHYGEVTNDFVMLK	High		1	P39023	0	2437.22	3.7
	DDPSKPVHLTAFLGYK	High		2	P39023	0	1787.93	3.42
	ERLEQQVPVNQVFGQDEMIDVIGVTK	High		1	P39023	1	2971.52	3.78
	AHLMEIQVNGGTVAEK	High		1	P39023	0	1696.87	3.01
	VACIGAWHPAR	High	1xCarbamidomethyl [C3]	1	P39023	0	1237.63	2.26
	AGMTHIVR	High		1	P39023	0	884.477	2.29
	VIAHTQMR	High		1	P39023	0	955.514	1.29
	IGQGYLIK	High		1	P39023	0	891.53	1.72
	FQTMEEK	High		1	P39023	0	912.413	1.09
	FIDTTSK	High		1	P39023	0	811.42	1.35
	YCQVIR	High	1xCarbamidomethyl [C2]	1	P39023	0	838.424	1.49
	AFMGPLK	High		1	P39023	0	763.417	1.62
P62888	60S ribosomal protein L30 OS=Homo sapiens OX=9606 GN=RPL30 PE=1 SV=2	58	5	7	5	12.8
	Sequence	Confidence	Modifications	# PSMs	Master Protein Accessions	# Missed Cleavages	Theo. MH+ [Da]	XCorr (by Search Engine): Sequest HT
	TGVHHYSGNNIELGTACGK	High	1xCarbamidomethyl [C17]	2	P62888	0	2014.94	3.59
	KSEIEYYAMLAK	High		1	P62888	1	1445.73	3.3
	VCTLAIIDPGDSDIIR	High	1xCarbamidomethyl [C2]	2	P62888	0	1757.91	2.83
	LVILANNCPALR	High	1xCarbamidomethyl [C8]	1	P62888	0	1353.77	2.16
	SLESINSR	High		1	P62888	0	905.469	1.85
P62899	60S ribosomal protein L31 OS=Homo sapiens OX=9606 GN=RPL31 PE=1 SV=1	31	4	4	4	14.5
	Sequence	Confidence	Modifications	# PSMs	Master Protein Accessions	# Missed Cleavages	Theo. MH+ [Da]	XCorr (by Search Engine): Sequest HT
	LYTLVTYVPVTTFK	High		1	P62899	0	1644.92	3.48
	SAINEVVTR	High		1	P62899	0	988.542	2.31
	EMGTPDVR	High		1	P62899	0	904.419	2.07
	EYTINIHK	High		1	P62899	0	1017.54	1.87
P62910	60S ribosomal protein L32 OS=Homo sapiens OX=9606 GN=RPL32 PE=1 SV=2	27	3	4	3	15.9
	Sequence	Confidence	Modifications	# PSMs	Master Protein Accessions	# Missed Cleavages	Theo. MH+ [Da]	XCorr (by Search Engine): Sequest HT
	SYCAEIAHNVSSK	High	1xCarbamidomethyl [C3]	2	P62910	0	1465.67	3.36
	ELEVLLMCNK	High	1xCarbamidomethyl [C8]	1	P62910	0	1248.63	2.1
	GQILMPNIGYGSNK	High		1	P62910	0	1491.76	1.8
P49207	60S ribosomal protein L34 OS=Homo sapiens OX=9606 GN=RPL34 PE=1 SV=3	7	1	1	1	13.3
	Sequence	Confidence	Modifications	# PSMs	Master Protein Accessions	# Missed Cleavages	Theo. MH+ [Da]	XCorr (by Search Engine): Sequest HT
	AFLIEEQK	High		1	P49207	0	977.53	1.61
P18077	60S ribosomal protein L35a OS=Homo sapiens OX=9606 GN=RPL35A PE=1 SV=2	15	2	2	2	12.5
	Sequence	Confidence	Modifications	# PSMs	Master Protein Accessions	# Missed Cleavages	Theo. MH+ [Da]	XCorr (by Search Engine): Sequest HT
	EHTALLK	High		1	P18077	0	811.467	1.81
	DETEFYLGK	High		1	P18077	0	1101.51	1.89
Q9Y3U8	60S ribosomal protein L36 OS=Homo sapiens OX=9606 GN=RPL36 PE=1 SV=3	10	1	1	1	12.2
	Sequence	Confidence	Modifications	# PSMs	Master Protein Accessions	# Missed Cleavages	Theo. MH+ [Da]	XCorr (by Search Engine): Sequest HT
	EVCGFAPYER	High	1xCarbamidomethyl [C3]	1	Q9Y3U8	0	1227.55	2.08
P83881	60S ribosomal protein L36a OS=Homo sapiens OX=9606 GN=RPL36A PE=1 SV=2	8	1	1	1	12.4
	Sequence	Confidence	Modifications	# PSMs	Master Protein Accessions	# Missed Cleavages	Theo. MH+ [Da]	XCorr (by Search Engine): Sequest HT
	LECVEPNCR	High	2xCarbamidomethyl [C3; C8]	1	P83881	0	1176.51	1.62
P61927	60S ribosomal protein L37 OS=Homo sapiens OX=9606 GN=RPL37 PE=1 SV=2	6	1	1	1	11.1
	Sequence	Confidence	Modifications	# PSMs	Master Protein Accessions	# Missed Cleavages	Theo. MH+ [Da]	XCorr (by Search Engine): Sequest HT
	YNWSAK	High		1	P61927	0	768.368	1.38
P61513	60S ribosomal protein L37a OS=Homo sapiens OX=9606 GN=RPL37A PE=1 SV=2	51	4	5	4	10.3
	Sequence	Confidence	Modifications	# PSMs	Master Protein Accessions	# Missed Cleavages	Theo. MH+ [Da]	XCorr (by Search Engine): Sequest HT
	TVAGGAWTYNTTSAVTVK	High		1	P61513	0	1826.93	3.35
	AVGIWHCGSCMK	High	2xCarbamidomethyl [C7; C10]	2	P61513	0	1405.62	2.44
	KIEISQHAK	High		1	P61513	1	1053.61	1.64
	YTCSFCGK	High	2xCarbamidomethyl [C3; C6]	1	P61513	0	1022.41	1.25
P63173	60S ribosomal protein L38 OS=Homo sapiens OX=9606 GN=RPL38 PE=1 SV=2	36	3	4	3	8.2
	Sequence	Confidence	Modifications	# PSMs	Master Protein Accessions	# Missed Cleavages	Theo. MH+ [Da]	XCorr (by Search Engine): Sequest HT
	KIEEIKDFLLTAR	High		2	P63173	2	1575.91	4.32
	YLYTLVITDK	High		1	P63173	0	1228.68	2.1
	YLYTLVITDKEK	High		1	P63173	1	1485.82	2.86
P36578	60S ribosomal protein L4 OS=Homo sapiens OX=9606 GN=RPL4 PE=1 SV=5	24	8	9	8	47.7
	Sequence	Confidence	Modifications	# PSMs	Master Protein Accessions	# Missed Cleavages	Theo. MH+ [Da]	XCorr (by Search Engine): Sequest HT
	NIPGITLLNVSK	High		1	P36578	0	1268.76	2.45
	SGQGAFGNMCR	High	1xCarbamidomethyl [C10]	1	P36578	0	1184.49	2.39
	QPYAVSELAGHQTSAESWGTGR	High		2	P36578	0	2332.1	3.71
	APIRPDIVNFVHTNLR	High		1	P36578	0	1862.04	3.46
	GPCIIYNEDNGIIK	High	1xCarbamidomethyl [C3]	1	P36578	0	1605.79	3.06
	SNYNLPMHK	High		1	P36578	0	1103.53	1.82
	LAPGGHVGR	High		1	P36578	0	863.485	1.55
	FCIWTESAFR	High	1xCarbamidomethyl [C2]	1	P36578	0	1316.61	2.14
P46777	60S ribosomal protein L5 OS=Homo sapiens OX=9606 GN=RPL5 PE=1 SV=3	25	6	8	6	34.3
	Sequence	Confidence	Modifications	# PSMs	Master Protein Accessions	# Missed Cleavages	Theo. MH+ [Da]	XCorr (by Search Engine): Sequest HT
	NSVTPDMMEEMYK	High		1	P46777	0	1574.65	3.27
	IEGDMIVCAAYAHELPK	High	1xCarbamidomethyl [C8]	2	P46777	0	1916.92	3.3
	YLMEEDEDAYKK	High		2	P46777	1	1533.68	2.13
	GAVDGGLSIPHSTK	High		1	P46777	0	1338.7	2.32
	DIICQIAYAR	High	1xCarbamidomethyl [C4]	1	P46777	0	1222.62	2.04
	EFNAEVHR	High		1	P46777	0	1001.48	2.24
Q02878	60S ribosomal protein L6 OS=Homo sapiens OX=9606 GN=RPL6 PE=1 SV=3	20	7	7	7	32.7
	Sequence	Confidence	Modifications	# PSMs	Master Protein Accessions	# Missed Cleavages	Theo. MH+ [Da]	XCorr (by Search Engine): Sequest HT
	HQEGEIFDTEK	High		1	Q02878	0	1332.61	3.45
	AVDSQILPK	High		1	Q02878	0	970.557	2.57
	YYPTEDVPR	High		1	Q02878	0	1139.54	1.11
	HLTDAYFK	High		1	Q02878	0	994.499	1.91
	YEITEQR	High		1	Q02878	0	938.458	1.54
	IDISNVK	High		1	Q02878	0	788.451	1.79
	KPFSQHVR	High		1	Q02878	0	998.553	1.73
P18124	60S ribosomal protein L7 OS=Homo sapiens OX=9606 GN=RPL7 PE=1 SV=1	13	3	3	3	29.2
	Sequence	Confidence	Modifications	# PSMs	Master Protein Accessions	# Missed Cleavages	Theo. MH+ [Da]	XCorr (by Search Engine): Sequest HT
	IALTDNALIAR	High		1	P18124	0	1170.68	2.83
	KAGNFYVPAEPK	High		1	P18124	1	1320.69	2.75
	EANNFLWPFK	High		1	P18124	0	1265.63	2.9
P62424	60S ribosomal protein L7a OS=Homo sapiens OX=9606 GN=RPL7A PE=1 SV=2	36	11	13	11	30
	Sequence	Confidence	Modifications	# PSMs	Master Protein Accessions	# Missed Cleavages	Theo. MH+ [Da]	XCorr (by Search Engine): Sequest HT
	LKVPPAINQFTQALDR	High		1	P62424	1	1811.02	3.8
	VPPAINQFTQALDR	High		2	P62424	0	1569.84	3.25
	TCTTVAFTQVNSEDK	High	1xCarbamidomethyl [C2]	1	P62424	0	1700.78	1.81
	TCTTVAFTQVNSEDKGALAK	High	1xCarbamidomethyl [C2]	2	P62424	1	2141.05	3.69
	AGVNTVTTLVENK	High		1	P62424	0	1345.73	3.65
	AGVNTVTTLVENKK	High		1	P62424	1	1473.83	3.21
	HWGGNVLGPK	High		1	P62424	0	1064.56	2.46
	MGVPYCIIK	High	1xCarbamidomethyl [C6]	1	P62424	0	1080.56	1.91
	KVVNPLFEK	High		1	P62424	1	1073.64	2.56
	QTATQLLK	High		1	P62424	0	902.531	2.47
	TNYNDRYDEIR	High		1	P62424	1	1458.66	1.99
Q6DKI1	60S ribosomal protein L7-like 1 OS=Homo sapiens OX=9606 GN=RPL7L1 PE=1 SV=2	6	1	1	1	29.7
	Sequence	Confidence	Modifications	# PSMs	Master Protein Accessions	# Missed Cleavages	Theo. MH+ [Da]	XCorr (by Search Engine): Sequest HT
	TIPLTDNTVIEEHLGK	High		1	Q6DKI1	0	1779.95	3.36
P62917	60S ribosomal protein L8 OS=Homo sapiens OX=9606 GN=RPL8 PE=1 SV=2	18	3	4	3	28
	Sequence	Confidence	Modifications	# PSMs	Master Protein Accessions	# Missed Cleavages	Theo. MH+ [Da]	XCorr (by Search Engine): Sequest HT
	TELFIAAEGIHTGQFVYCGK	High	1xCarbamidomethyl [C18]	2	P62917	0	2241.1	3.4
	ASGNYATVISHNPETK	High		1	P62917	0	1688.82	3.24
	AVVGVVAGGGR	High		1	P62917	0	941.553	2.63
P32969	60S ribosomal protein L9 OS=Homo sapiens OX=9606 GN=RPL9 PE=1 SV=1	61	8	15	8	21.9
	Sequence	Confidence	Modifications	# PSMs	Master Protein Accessions	# Missed Cleavages	Theo. MH+ [Da]	XCorr (by Search Engine): Sequest HT
	MRPGVACSVSQAQK	High	1xCarbamidomethyl [C7]	2	P32969	0	1518.75	3.22
	TILSNQTVDIPENVDITLK	High		4	P32969	0	2113.14	3.83
	TICSHVQNMIK	High	1xCarbamidomethyl [C3]	1	P32969	0	1330.66	2.73
	SVYAHFPINVVIQENGSLVEIR	High		2	P32969	0	2484.32	5.22
	DFNHINVELSLLGK	High		3	P32969	0	1598.85	3.42
	DELILEGNDIELVSNSAALIQQATTVK	High		1	P32969	0	2884.51	2.89
	FLDGIYVSEK	High		1	P32969	0	1170.6	1.75
	KFLDGIYVSEK	High		1	P32969	1	1298.7	2.42
Q9Y221	60S ribosome subunit biogenesis protein NIP7 homolog OS=Homo sapiens OX=9606 GN=NIP7 PE=1 SV=1	29	3	4	3	20.4
	Sequence	Confidence	Modifications	# PSMs	Master Protein Accessions	# Missed Cleavages	Theo. MH+ [Da]	XCorr (by Search Engine): Sequest HT
	LHVTALDYLAPYAK	High		1	Q9Y221	0	1574.86	3.45
	YIGENLQLLVDRPDGTYCFR	High	1xCarbamidomethyl [C18]	1	Q9Y221	0	2429.19	2.96
	VWIKPGAEQSFLYGNHVLK	High		2	Q9Y221	0	2186.18	3.99
P52209	6-phosphogluconate dehydrogenase, decarboxylating OS=Homo sapiens OX=9606 GN=PGD PE=1 SV=3	29	11	12	11	53.1
	Sequence	Confidence	Modifications	# PSMs	Master Protein Accessions	# Missed Cleavages	Theo. MH+ [Da]	XCorr (by Search Engine): Sequest HT
	MVHNGIEYGDMQLICEAYHLMK	High	1xCarbamidomethyl [C15]	2	P52209	0	2652.21	3.28
	HEMLPASLIQAQR	High		1	P52209	0	1493.79	2.56
	VGTGEPCCDWVGDEGAGHFVK	High	2xCarbamidomethyl [C7; C8]	1	P52209	0	2276.97	4.33
	YGPSLMPGGNK	High		1	P52209	0	1120.55	2.26
	SAVENCQDSWR	High	1xCarbamidomethyl [C6]	1	P52209	0	1351.57	2.83
	GILFVGSGVSGGEEGAR	High		1	P52209	0	1591.81	2.95
	AGQAVDDFIEK	High		1	P52209	0	1192.58	2.83
	CLSSLKDER	High	1xCarbamidomethyl [C1]	1	P52209	1	1107.55	1.81
	VVGAQSLK	High		1	P52209	0	801.483	2.25
	TIFQGIAAK	High		1	P52209	0	948.551	2.19
	VDDFLANEAK	High		1	P52209	0	1121.55	2.03
Q9UBM7	7-dehydrocholesterol reductase OS=Homo sapiens OX=9606 GN=DHCR7 PE=1 SV=1	9	3	4	3	54.5
	Sequence	Confidence	Modifications	# PSMs	Master Protein Accessions	# Missed Cleavages	Theo. MH+ [Da]	XCorr (by Search Engine): Sequest HT
	LLVSGFWGVAR	High		1	Q9UBM7	0	1204.68	2.96
	FLPGYVGGIQEGAVTPAGVVNK	High		2	Q9UBM7	0	2173.17	4.06
	YTAAVPYR	High		1	Q9UBM7	0	940.489	1.84
Q969T7	7-methylguanosine phosphate-specific 5'-nucleotidase OS=Homo sapiens OX=9606 GN=NT5C3B PE=1 SV=4	3	1	1	1	34.4
	Sequence	Confidence	Modifications	# PSMs	Master Protein Accessions	# Missed Cleavages	Theo. MH+ [Da]	XCorr (by Search Engine): Sequest HT
	FQIAQVVR	High		1	Q969T7	0	960.563	2.24
Q7L2J0	7SK snRNA methylphosphate capping enzyme OS=Homo sapiens OX=9606 GN=MEPCE PE=1 SV=1	3	1	1	1	74.3
	Sequence	Confidence	Modifications	# PSMs	Master Protein Accessions	# Missed Cleavages	Theo. MH+ [Da]	XCorr (by Search Engine): Sequest HT
	DITDPLSLNTCTDEGHVVLASPLK	High	1xCarbamidomethyl [C11]	1	Q7L2J0	0	2595.3	2.72
A1L0T0	Acetolactate synthase-like protein OS=Homo sapiens OX=9606 GN=ILVBL PE=1 SV=2	27	12	14	12	67.8
	Sequence	Confidence	Modifications	# PSMs	Master Protein Accessions	# Missed Cleavages	Theo. MH+ [Da]	XCorr (by Search Engine): Sequest HT
	LSGTVGVAAVTAGPGLTNTVTAVK	High		1	A1L0T0	0	2184.22	4.37
	LVEGLQGQTWAPDWVEELR	High		1	A1L0T0	0	2226.12	4.48
	VLHDAQQQCR	High	1xCarbamidomethyl [C9]	1	A1L0T0	0	1254.6	2.21
	RPLMVLGSQALLTPTSADK	High		1	A1L0T0	0	1998.11	3.33
	EQVPSLGSNVACGLAYTDYHK	High	1xCarbamidomethyl [C12]	1	A1L0T0	0	2309.09	3.08
	AAVETLGVPCFLGGMAR	High	1xCarbamidomethyl [C10]	2	A1L0T0	0	1748.88	2.62
	HEVTAVFAADAMAR	High		1	A1L0T0	0	1488.73	2.63
	DGHPVVVNILIGR	High		2	A1L0T0	0	1388.8	3.03
	EMVPAKPPK	High		1	A1L0T0	0	996.555	1.96
	LGLFYQLLHK	High		1	A1L0T0	0	1231.72	2.54
	NHPLHIR	High		1	A1L0T0	0	886.501	1.95
	FCVSVR	High	1xCarbamidomethyl [C2]	1	A1L0T0	0	767.387	1.62
Q9BWD1	Acetyl-CoA acetyltransferase, cytosolic OS=Homo sapiens OX=9606 GN=ACAT2 PE=1 SV=2	46	9	14	9	41.3
	Sequence	Confidence	Modifications	# PSMs	Master Protein Accessions	# Missed Cleavages	Theo. MH+ [Da]	XCorr (by Search Engine): Sequest HT
	IVSWSQVGVEPSIMGIGPIPAIK	High		3	Q9BWD1	0	2378.32	3.54
	ILVTLLHTLER	High		3	Q9BWD1	0	1307.8	3.63
	MNAGSDPVVIVSAAR	High	1xAcetyl [N-Term]	1	Q9BWD1	0	1528.78	3.23
	HGSNIEAMSK	High		1	Q9BWD1	0	1073.5	2.63
	HGSNIEAMSK	High	1xOxidation [M8]	1	Q9BWD1	0	1089.5	1.8
	LKPYFLTDGTGTVTPANASGINDGAAAVVLMK	High		1	Q9BWD1	0	3192.66	5.13
	IGEMPLTDSILCDGLTDAFHNCHMGITAENVAK	High	2xCarbamidomethyl [C12; C22]	1	Q9BWD1	0	3630.67	3.54
	VNIEGGAIALGHPLGASGCR	High	1xCarbamidomethyl [C19]	1	Q9BWD1	0	1949	2.97
	ATVAPEDVSEVIFGHVLAAGCGQNPVR	High	1xCarbamidomethyl [C21]	1	Q9BWD1	0	2793.4	3.36
	EIVPVLVSTR	High		1	Q9BWD1	0	1112.67	1.76
P24752	Acetyl-CoA acetyltransferase, mitochondrial OS=Homo sapiens OX=9606 GN=ACAT1 PE=1 SV=1	62	18	43	18	45.2
	Sequence	Confidence	Modifications	# PSMs	Master Protein Accessions	# Missed Cleavages	Theo. MH+ [Da]	XCorr (by Search Engine): Sequest HT
	IVAFADAAVEPIDFPIAPVYAASMVLK	High		3	P24752	0	2818.51	4.11
	NEQDAYAINSYTR	High		1	P24752	0	1544.7	2.21
	IHMGSCAENTAK	High	1xCarbamidomethyl [C6]	3	P24752	0	1318.59	3.29
	LGSIAIQGAIEK	High		3	P24752	0	1199.7	2.88
	VNINGGAVSLGHPIGMSGAR	High		2	P24752	0	1906.99	3.2
	TPIGSFLGSLSLLPATK	High		6	P24752	0	1701.98	3.36
	QGEYGLASICNGGGGASAMLIQK	High	1xCarbamidomethyl [C10]	1	P24752	0	2282.09	3.37
	QAVLGAGLPISTPCTTINK	High	1xCarbamidomethyl [C14]	9	P24752	0	1941.05	4.49
	ENGTVTAANASTLNDGAAALVLMTADAAK	High		1	P24752	0	2761.37	4.86
	FGNEVIPVTVTVK	High		1	P24752	0	1402.79	3.31
	EAYMGNVLQGGEGQAPTR	High		5	P24752	0	1877.88	3.67
	GQPDVVVKEDEEYKR	High		2	P24752	2	1790.89	3.24
	IVGHLTHALK	High		1	P24752	0	1088.66	2.4
	GQPDVVVKEDEEYK	High		1	P24752	1	1634.79	1.85
	MLEIDPQK	High		1	P24752	0	973.502	2.04
	GSTPYGGVK	High		1	P24752	0	865.441	1.69
	DGLTDVYNK	High		1	P24752	0	1024.49	1.39
	EVVIVSATR	High		1	P24752	0	973.568	1.97
Q13085	Acetyl-CoA carboxylase 1 OS=Homo sapiens OX=9606 GN=ACACA PE=1 SV=2	3	6	6	6	265.4
	Sequence	Confidence	Modifications	# PSMs	Master Protein Accessions	# Missed Cleavages	Theo. MH+ [Da]	XCorr (by Search Engine): Sequest HT
	DEPIHILNVAIK	High		1	Q13085	0	1361.78	3.19
	VQQAELHTGSLPR	High		1	Q13085	0	1435.77	2.4
	LLETESFQMNR	High		1	Q13085	0	1367.66	1.74
	LLLEDLVK	High		1	Q13085	0	942.587	1.94
	AIGIGAYLVR	High		1	Q13085	0	1032.62	2.31
	TAQIMFQAYGDK	High		1	Q13085	0	1372.66	2.22
Q9NUB1	Acetyl-coenzyme A synthetase 2-like, mitochondrial OS=Homo sapiens OX=9606 GN=ACSS1 PE=1 SV=2	29	12	15	12	74.8
	Sequence	Confidence	Modifications	# PSMs	Master Protein Accessions	# Missed Cleavages	Theo. MH+ [Da]	XCorr (by Search Engine): Sequest HT
	MDDVINISGHR	High		2	Q9NUB1	0	1256.61	2.75
	LGTAEIEDAIADHPAVPESAVIGYPHDIK	High		1	Q9NUB1	0	3028.53	4.78
	TEGGYYQITGR	High		1	Q9NUB1	0	1244.59	2.62
	TLGSVGEPINCEAWEWLHR	High	1xCarbamidomethyl [C11]	2	Q9NUB1	0	2254.07	3.55
	DSAGDSDVVVQELK	High		1	Q9NUB1	0	1461.71	2.92
	EPAAFWGPLAR	High		1	Q9NUB1	0	1214.63	2.61
	DTLVWDTPYHTVWDCDFSTGK	High	1xCarbamidomethyl [C15]	1	Q9NUB1	0	2543.12	2.6
	AYPGYYFTGDGAYR	High		1	Q9NUB1	0	1600.71	1.67
	GSVVEGSNVSGALCISQAWPGMAR	High	1xCarbamidomethyl [C14]	1	Q9NUB1	0	2433.16	2.74
	IGAVHTVIFAGFSAESLAGR	High		2	Q9NUB1	0	2003.07	3.22
	YAVPDEILVVK	High		1	Q9NUB1	0	1245.71	1.77
	INQFYGAPTAVR	High		1	Q9NUB1	0	1336.7	2.39
Q9NR19	Acetyl-coenzyme A synthetase, cytoplasmic OS=Homo sapiens OX=9606 GN=ACSS2 PE=1 SV=1	3	1	1	1	78.5
	Sequence	Confidence	Modifications	# PSMs	Master Protein Accessions	# Missed Cleavages	Theo. MH+ [Da]	XCorr (by Search Engine): Sequest HT
	IGPIATPDYIQNAPGLPK	High		1	Q9NR19	0	1865.02	1.93
O00400	Acetyl-coenzyme A transporter 1 OS=Homo sapiens OX=9606 GN=SLC33A1 PE=1 SV=1	5	2	2	2	60.9
	Sequence	Confidence	Modifications	# PSMs	Master Protein Accessions	# Missed Cleavages	Theo. MH+ [Da]	XCorr (by Search Engine): Sequest HT
	IGFSAADAVTGLK	High		1	O00400	0	1249.68	2.55
	YTAGPQPLNTFYK	High		1	O00400	0	1499.75	1.24
Q13510	Acid ceramidase OS=Homo sapiens OX=9606 GN=ASAH1 PE=1 SV=5	20	8	8	8	44.6
	Sequence	Confidence	Modifications	# PSMs	Master Protein Accessions	# Missed Cleavages	Theo. MH+ [Da]	XCorr (by Search Engine): Sequest HT
	LTVYTTLIDVTK	High		1	Q13510	0	1366.78	3.02
	ESLDVYELDAK	High		1	Q13510	0	1281.62	2.24
	WYVVQTNYDR	High		1	Q13510	0	1343.64	1.52
	GHLIHGR	High		1	Q13510	0	789.448	1.64
	HPFFLDDR	High		1	Q13510	0	1046.51	2.04
	KGHLIHGR	High		1	Q13510	1	917.543	2.08
	TSQENISFETMYDVLSTKPVLNK	High		1	Q13510	0	2644.32	2.53
	GQFETYLR	High		1	Q13510	0	1013.51	1.89
P39687	Acidic leucine-rich nuclear phosphoprotein 32 family member A OS=Homo sapiens OX=9606 GN=ANP32A PE=1 SV=1	31	9	11	4	28.6
	Sequence	Confidence	Modifications	# PSMs	Master Protein Accessions	# Missed Cleavages	Theo. MH+ [Da]	XCorr (by Search Engine): Sequest HT
	VSGGLEVLAEK	High		1	P39687	0	1101.62	2.77
	SLDLFNCEVTNLNDYR	High	1xCarbamidomethyl [C7]	2	P39687; Q92688	0	1972.91	2.84
	CPNLTHLNLSGNK	High	1xCarbamidomethyl [C1]	2	P39687	0	1467.74	2.73
	LLPQLTYLDGYDR	High		1	P39687; Q92688	0	1566.82	2.21
	LLPQLTYLDGYDRDDK	High		1	P39687	1	1924.97	1.74
	ELVLDNSR	High		1	P39687	0	945.5	1.5
	DLSTIEPLKK	High		2	P39687; Q92688	1	1143.66	2.45
	DISTLEPLK	High		2	P39687; Q92688	0	1015.57	2.44
	LKDISTLEPLK	High		2	P39687; Q92688	1	1256.75	2.1
Q92688	Acidic leucine-rich nuclear phosphoprotein 32 family member B OS=Homo sapiens OX=9606 GN=ANP32B PE=1 SV=1	27	8	9	3	28.8
	Sequence	Confidence	Modifications	# PSMs	Master Protein Accessions	# Missed Cleavages	Theo. MH+ [Da]	XCorr (by Search Engine): Sequest HT
	SLDLFNCEVTNLNDYR	High	1xCarbamidomethyl [C7]	2	P39687; Q92688	0	1972.91	2.84
	LLPQLTYLDGYDR	High		1	P39687; Q92688	0	1566.82	2.21
	IFGGLDMLAEK	High		1	Q92688	0	1193.62	2.16
	KLELSENR	High		1	Q92688	1	988.542	2.03
	ELVLDNCK	High	1xCarbamidomethyl [C7]	1	Q92688	0	990.492	1.61
	DLSTIEPLKK	High		2	P39687; Q92688	1	1143.66	2.45
	DISTLEPLK	High		2	P39687; Q92688	0	1015.57	2.44
	LKDISTLEPLK	High		2	P39687; Q92688	1	1256.75	2.1
Q9BTT0	Acidic leucine-rich nuclear phosphoprotein 32 family member E OS=Homo sapiens OX=9606 GN=ANP32E PE=1 SV=1	23	5	5	5	30.7
	Sequence	Confidence	Modifications	# PSMs	Master Protein Accessions	# Missed Cleavages	Theo. MH+ [Da]	XCorr (by Search Engine): Sequest HT
	KLELSDNIISGGLEVLAEK	High		1	Q9BTT0	1	2028.12	4.38
	IKDLSTVEALQNLK	High		1	Q9BTT0	1	1571.9	3.35
	SLDLFNCEITNLEDYR	High	1xCarbamidomethyl [C7]	1	Q9BTT0	0	2001.92	3.27
	DLSTVEALQNLK	High		1	Q9BTT0	0	1330.72	2.67
	CPNLTYLNLSGNK	High	1xCarbamidomethyl [C1]	1	Q9BTT0	0	1493.74	2.79
Q99798	Aconitate hydratase, mitochondrial OS=Homo sapiens OX=9606 GN=ACO2 PE=1 SV=2	47	31	41	31	85.4
	Sequence	Confidence	Modifications	# PSMs	Master Protein Accessions	# Missed Cleavages	Theo. MH+ [Da]	XCorr (by Search Engine): Sequest HT
	LTGSLSGWSSPK	High		1	Q99798	0	1219.63	2.41
	IVYGHLDDPASQEIER	High		2	Q99798	0	1841.9	3.26
	HPNGTQETILLNHTFNETQIEWFR	High		2	Q99798	0	2925.43	4.43
	VGLIGSCTNSSYEDMGR	High	1xCarbamidomethyl [C7]	1	Q99798	0	1845.81	2.9
	VAVPSTIHCDHLIEAQVGGEK	High	1xCarbamidomethyl [C9]	2	Q99798	0	2260.14	3.16
	VAMSHFEPNEYIHYDLLEK	High		2	Q99798	0	2335.11	4.11
	WVVIGDENYGEGSSR	High		1	Q99798	0	1667.77	2.21
	WDGKDLEDLQILIK	High		1	Q99798	1	1685.91	3.42
	FNPETDYLTGTDGKK	High		2	Q99798	1	1685.8	2.6
	FNPETDYLTGTDGK	High		1	Q99798	0	1557.71	1.8
	DSSGQHVDVSPTSQR	High		2	Q99798	0	1599.74	3.26
	DLGGIVLANACGPCIGQWDR	High	2xCarbamidomethyl [C11; C14]	1	Q99798	0	2172.03	3.86
	CTTDHISAAGPWLK	High	1xCarbamidomethyl [C1]	2	Q99798	0	1556.75	3.4
	DINQEVYNFLATAGAK	High		2	Q99798	0	1753.88	3.55
	GHLDNISNNLLIGAINIENGK	High		2	Q99798	0	2219.18	4.67
	EDIANLADEFK	High		1	Q99798	0	1264.61	2.35
	GEFDPGQDTYQHPPK	High		1	Q99798	0	1715.77	2.26
	DLEDLQILIK	High		1	Q99798	0	1199.69	2.17
	LEAPDADELPK	High		1	Q99798	0	1197.6	1.54
	KQGLLPLTFADPADYNK	High		1	Q99798	1	1891	2.56
	FRLEAPDADELPK	High		2	Q99798	1	1500.77	2.47
	EHAALEPR	High		1	Q99798	0	922.474	2.2
	NTIVTSYNR	High		1	Q99798	0	1067.55	1.51
	QGLLPLTFADPADYNK	High		1	Q99798	0	1762.9	3.02
	EGWPLDIR	High		1	Q99798	0	985.51	1.92
	DGYAQILR	High		1	Q99798	0	935.495	2.19
	QALAHGLK	High		1	Q99798	0	837.494	2.31
	DFTPGKPLK	High		1	Q99798	0	1002.56	2.11
	LNRPLTLSEK	High		1	Q99798	0	1170.68	1.75
	IHETNLK	High		1	Q99798	0	854.473	1.63
	VAGILTVK	High		1	Q99798	0	800.524	1.99
P68032	Actin, alpha cardiac muscle 1 OS=Homo sapiens OX=9606 GN=ACTC1 PE=1 SV=1	44	14	205	4	42
	Sequence	Confidence	Modifications	# PSMs	Master Protein Accessions	# Missed Cleavages	Theo. MH+ [Da]	XCorr (by Search Engine): Sequest HT
	IWHHTFYNELR	High		20	P0CG39; P60709; P68032	0	1515.75	2.54
	HQGVMVGMGQK	High		12	P60709; Q562R1; P68032	0	1171.57	2.99
	HQGVMVGMGQK	High	1xOxidation [M]	7	P60709; Q562R1; P68032	0	1187.57	2.78
	HQGVMVGMGQK	High	2xOxidation [M5; M8]	2	P60709; Q562R1; P68032	0	1203.56	2.55
	VAPEEHPTLLTEAPLNPK	High		2	P68032	0	1956.04	3.3
	YPIEHGIITNWDDMEK	High		24	P68032	0	1960.91	2.9
	YPIEHGIITNWDDMEK	High	1xOxidation [M14]	14	P68032	0	1976.91	2.74
	SYELPDGQVITIGNER	High		33	P60709; Q562R1; P68032	0	1790.89	3.56
	AVFPSIVGRPR	High		3	P60709; P68032	0	1198.71	2.68
	EITALAPSTMK	High		14	P60709; P68032	0	1161.62	2.27
	EITALAPSTMK	High	1xOxidation [M10]	11	P60709; P68032	0	1177.61	2.22
	DSYVGDEAQSK	High		11	P60709; P68032	0	1198.52	2.07
	QEYDEAGPSIVHR	High		1	P68032	0	1500.71	2.43
	AGFAGDDAPR	High		13	P0CG39; P60709; P68032	0	976.448	2.58
	DLTDYLMK	High		20	P60709; Q562R1; P68032	0	998.486	2.24
	IIAPPER	High		12	P60709; Q562R1; P68032	0	795.472	1.82
	DSYVGDEAQSKR	High		1	P60709; P68032	1	1354.62	1.29
	DLTDYLMK	High	1xOxidation [M7]	4	P60709; Q562R1; P68032	0	1014.48	1.97
	LCYVALDFENEMATAASSSSLEK	High	1xCarbamidomethyl [C2]; 1xOxidation [M12]	1	P68032	0	2552.15	1.68
P60709	Actin, cytoplasmic 1 OS=Homo sapiens OX=9606 GN=ACTB PE=1 SV=1	70	20	326	8	41.7
	Sequence	Confidence	Modifications	# PSMs	Master Protein Accessions	# Missed Cleavages	Theo. MH+ [Da]	XCorr (by Search Engine): Sequest HT
	IWHHTFYNELR	High		20	P0CG39; P60709; P68032	0	1515.75	2.54
	KDLYANTVLSGGTTMYPGIADR	High		6	P60709	1	2343.16	5.05
	KDLYANTVLSGGTTMYPGIADR	High	1xOxidation [M15]	2	P60709	1	2359.16	4.86
	HQGVMVGMGQK	High		12	P60709; Q562R1; P68032	0	1171.57	2.99
	HQGVMVGMGQK	High	1xOxidation [M]	7	P60709; Q562R1; P68032	0	1187.57	2.78
	HQGVMVGMGQK	High	2xOxidation [M5; M8]	2	P60709; Q562R1; P68032	0	1203.56	2.55
	LCYVALDFEQEMATAASSSSLEK	High	1xCarbamidomethyl [C2]	18	P60709	0	2550.17	4.54
	LCYVALDFEQEMATAASSSSLEK	High	1xCarbamidomethyl [C2]; 1xOxidation [M12]	1	P60709	0	2566.17	2.95
	TTGIVMDSGDGVTHTVPIYEGYALPHAILR	High		19	P60709	0	3183.61	5.84
	TTGIVMDSGDGVTHTVPIYEGYALPHAILR	High	1xOxidation [M6]	1	P60709	0	3199.61	3.86
	VAPEEHPVLLTEAPLNPK	High		34	P60709	0	1954.06	4.1
	YPIEHGIVTNWDDMEK	High		2	P60709	0	1946.9	3.28
	QEYDESGPSIVHR	High		20	P0CG39; P60709	0	1516.7	3.96
	SYELPDGQVITIGNER	High		33	P60709; Q562R1; P68032	0	1790.89	3.56
	AVFPSIVGRPR	High		3	P60709; P68032	0	1198.71	2.68
	EITALAPSTMK	High		14	P60709; P68032	0	1161.62	2.27
	EITALAPSTMK	High	1xOxidation [M10]	11	P60709; P68032	0	1177.61	2.22
	DSYVGDEAQSK	High		11	P60709; P68032	0	1198.52	2.07
	DLYANTVLSGGTTMYPGIADR	High	1xOxidation [M14]	15	P60709	0	2231.06	3.6
	DLYANTVLSGGTTMYPGIADR	High		21	P60709	0	2215.07	4.47
	CPEALFQPSFLGMESCGIHETTFNSIMK	High	2xCarbamidomethyl [C1; C16]	9	P60709	0	3231.46	5.15
	CPEALFQPSFLGMESCGIHETTFNSIMK	High	2xCarbamidomethyl [C1; C16]; 1xOxidation [M27]	1	P60709	0	3247.46	4.36
	AGFAGDDAPR	High		13	P0CG39; P60709; P68032	0	976.448	2.58
	GYSFTTTAER	High		13	P60709	0	1132.53	1.82
	DLTDYLMK	High		20	P60709; Q562R1; P68032	0	998.486	2.24
	IIAPPER	High		12	P60709; Q562R1; P68032	0	795.472	1.82
	DSYVGDEAQSKR	High		1	P60709; P68032	1	1354.62	1.29
	DLTDYLMK	High	1xOxidation [M7]	4	P60709; Q562R1; P68032	0	1014.48	1.97
	CDVDIRK	High	1xCarbamidomethyl [C1]	1	P60709; Q562R1	1	905.451	1.49
Q86TU7	Actin-histidine N-methyltransferase OS=Homo sapiens OX=9606 GN=SETD3 PE=1 SV=1	2	1	1	1	67.2
	Sequence	Confidence	Modifications	# PSMs	Master Protein Accessions	# Missed Cleavages	Theo. MH+ [Da]	XCorr (by Search Engine): Sequest HT
	EILNLTSELLQK	High		1	Q86TU7	0	1400.8	2.41
O96019	Actin-like protein 6A OS=Homo sapiens OX=9606 GN=ACTL6A PE=1 SV=1	25	7	8	7	47.4
	Sequence	Confidence	Modifications	# PSMs	Master Protein Accessions	# Missed Cleavages	Theo. MH+ [Da]	XCorr (by Search Engine): Sequest HT
	STGLILDSGATHTTAIPVHDGYVLQQGIVK	High		2	O96019	0	3091.64	4.03
	ENMEAISPLK	High		1	O96019	0	1131.57	2.24
	SEASLHPVLMSEAPWNTR	High		1	O96019	0	2024.99	2.1
	VDFPTAIGMVVER	High		1	O96019	0	1433.75	2.83
	AGYAGEDCPK	High	1xCarbamidomethyl [C8]	1	O96019	0	1067.45	1.69
	TAVLTAFANGR	High		1	O96019	0	1120.61	2.37
	DDGSTLMEIDGDKGK	High		1	O96019	1	1580.71	1.84
P61160	Actin-related protein 2 OS=Homo sapiens OX=9606 GN=ACTR2 PE=1 SV=1	21	6	6	6	44.7
	Sequence	Confidence	Modifications	# PSMs	Master Protein Accessions	# Missed Cleavages	Theo. MH+ [Da]	XCorr (by Search Engine): Sequest HT
	HIVLSGGSTMYPGLPSR	High		1	P61160	0	1771.92	3.1
	HLWDYTFGPEK	High		1	P61160	0	1392.66	2.3
	HMVFLGGAVLADIMK	High		1	P61160	0	1601.85	4.43
	LCYVGYNIEQEQK	High	1xCarbamidomethyl [C2]	1	P61160	0	1643.77	2.55
	DLMVGDEASELR	High		1	P61160	0	1334.63	2.73
	SMLEVNYPMENGIVR	High		1	P61160	0	1751.85	2.58
Q92747	Actin-related protein 2/3 complex subunit 1A OS=Homo sapiens OX=9606 GN=ARPC1A PE=2 SV=2	15	3	4	2	41.5
	Sequence	Confidence	Modifications	# PSMs	Master Protein Accessions	# Missed Cleavages	Theo. MH+ [Da]	XCorr (by Search Engine): Sequest HT
	LAWVSHDSTVSVADASK	High		1	Q92747	0	1772.88	2.14
	STVLSLDWHPNNVLLAAGSCDFK	High	1xCarbamidomethyl [C20]	2	Q92747; O15143	0	2544.26	3.14
	TQIALSPNNHEVHIYK	High		1	Q92747	0	1863.97	3.39
O15143	Actin-related protein 2/3 complex subunit 1B OS=Homo sapiens OX=9606 GN=ARPC1B PE=1 SV=3	32	7	9	6	40.9
	Sequence	Confidence	Modifications	# PSMs	Master Protein Accessions	# Missed Cleavages	Theo. MH+ [Da]	XCorr (by Search Engine): Sequest HT
	NSVSQISVLSGGK	High		1	O15143	0	1275.69	2.85
	VAWVSHDSTVCLADADKK	High	1xCarbamidomethyl [C11]	1	O15143	1	2001.97	3.53
	STVLSLDWHPNNVLLAAGSCDFK	High	1xCarbamidomethyl [C20]	2	Q92747; O15143	0	2544.26	3.14
	ASSEGGTAAGAGLDSLHK	High		1	O15143	0	1628.79	4.01
	CSQFCTTGMDGGMSIWDVK	High	2xCarbamidomethyl [C1; C5]	2	O15143	0	2179.89	2.76
	EHNGQVTGIDWAPESNR	High		1	O15143	0	1909.88	3.1
	TWKPTLVILR	High		1	O15143	0	1226.76	2.18
O15144	Actin-related protein 2/3 complex subunit 2 OS=Homo sapiens OX=9606 GN=ARPC2 PE=1 SV=1	21	6	8	6	34.3
	Sequence	Confidence	Modifications	# PSMs	Master Protein Accessions	# Missed Cleavages	Theo. MH+ [Da]	XCorr (by Search Engine): Sequest HT
	ASHTAPQVLFSHR	High		2	O15144	0	1450.75	2.66
	DDETMYVESK	High		1	O15144	0	1216.5	2.67
	DSIVHQAGMLK	High		2	O15144	0	1198.62	1.88
	VMVSISLK	High		1	O15144	0	876.522	1.77
	YFQFQEEGKEGENR	High		1	O15144	1	1760.79	3.34
	EPPLELK	High		1	O15144	0	825.472	2.15
O15145	Actin-related protein 2/3 complex subunit 3 OS=Homo sapiens OX=9606 GN=ARPC3 PE=1 SV=3	16	3	4	3	20.5
	Sequence	Confidence	Modifications	# PSMs	Master Protein Accessions	# Missed Cleavages	Theo. MH+ [Da]	XCorr (by Search Engine): Sequest HT
	VFDPQNDKPSK	High		2	O15145	0	1274.64	2.19
	LIGNMALLPIR	High		1	O15145	0	1210.73	2.17
	AYLQQLR	High		1	O15145	0	891.505	1.58
P59998	Actin-related protein 2/3 complex subunit 4 OS=Homo sapiens OX=9606 GN=ARPC4 PE=1 SV=3	23	3	3	3	19.7
	Sequence	Confidence	Modifications	# PSMs	Master Protein Accessions	# Missed Cleavages	Theo. MH+ [Da]	XCorr (by Search Engine): Sequest HT
	KPVEGYDISFLITNFHTEQMYK	High		1	P59998	0	2660.31	2.34
	IVAEEFLK	High		1	P59998	0	948.54	1.81
	HNKPEVEVR	High		1	P59998	0	1107.59	1.69
[truncated: 28,543 more rows]

## Sheet: Sample2
Accession	Description	Coverage [%]	# Peptides	# PSMs	# Unique Peptides	MW [kDa]
Q9C0C9	(E3-independent) E2 ubiquitin-conjugating enzyme OS=Homo sapiens OX=9606 GN=UBE2O PE=1 SV=3	3	3	3	3	141.2
	Sequence	Confidence	Modifications	# PSMs	Master Protein Accessions	# Missed Cleavages	Theo. MH+ [Da]	XCorr (by Search Engine): Sequest HT
	VQSCPDPAVYGVVQSGDHIGR	High	1xCarbamidomethyl [C4]	1	Q9C0C9	0	2241.07	3.39
	VEVVWADNSK	High		1	Q9C0C9	0	1146.58	2.16
	IMSCSPDTQCSR	High	2xCarbamidomethyl [C4; C10]	1	Q9C0C9	0	1441.59	1.41
O14874	[3-methyl-2-oxobutanoate dehydrogenase [lipoamide]] kinase, mitochondrial OS=Homo sapiens OX=9606 GN=BCKDK PE=1 SV=2	7	2	2	2	46.3
	Sequence	Confidence	Modifications	# PSMs	Master Protein Accessions	# Missed Cleavages	Theo. MH+ [Da]	XCorr (by Search Engine): Sequest HT
	TVTSFYNQSAIDAAAEKPSVR	High		1	O14874	0	2255.13	3.67
	SQDGSHLLK	High		1	O14874	0	984.511	2.35
Q15118	[Pyruvate dehydrogenase (acetyl-transferring)] kinase isozyme 1, mitochondrial OS=Homo sapiens OX=9606 GN=PDK1 PE=1 SV=1	3	1	1	1	49.2
	Sequence	Confidence	Modifications	# PSMs	Master Protein Accessions	# Missed Cleavages	Theo. MH+ [Da]	XCorr (by Search Engine): Sequest HT
	AVPLAGFGYGLPISR	High		1	Q15118	0	1517.85	2.54
Q15119	[Pyruvate dehydrogenase (acetyl-transferring)] kinase isozyme 2, mitochondrial OS=Homo sapiens OX=9606 GN=PDK2 PE=1 SV=2	4	1	1	1	46.1
	Sequence	Confidence	Modifications	# PSMs	Master Protein Accessions	# Missed Cleavages	Theo. MH+ [Da]	XCorr (by Search Engine): Sequest HT
	HNDVVPTMAQGVIEYK	High		2	Q15119	0	1800.89	1.41
Q9P0J1	[Pyruvate dehydrogenase [acetyl-transferring]]-phosphatase 1, mitochondrial OS=Homo sapiens OX=9606 GN=PDP1 PE=1 SV=3	5	1	1	1	61
	Sequence	Confidence	Modifications	# PSMs	Master Protein Accessions	# Missed Cleavages	Theo. MH+ [Da]	XCorr (by Search Engine): Sequest HT
	AMLGVQEEDGSWSAVTLSNDHNAQNER	High		1	Q9P0J1	0	2958.33	1.06
Q9BV57	1,2-dihydroxy-3-keto-5-methylthiopentene dioxygenase OS=Homo sapiens OX=9606 GN=ADI1 PE=1 SV=1	12	2	2	2	21.5
	Sequence	Confidence	Modifications	# PSMs	Master Protein Accessions	# Missed Cleavages	Theo. MH+ [Da]	XCorr (by Search Engine): Sequest HT
	LDADKYENDPELEK	High		1	Q9BV57	1	1678.78	3.19
	LGVLYWK	High		1	Q9BV57	0	878.513	1.61
P61604	10 kDa heat shock protein, mitochondrial OS=Homo sapiens OX=9606 GN=HSPE1 PE=1 SV=2	62	7	101	7	10.9
	Sequence	Confidence	Modifications	# PSMs	Master Protein Accessions	# Missed Cleavages	Theo. MH+ [Da]	XCorr (by Search Engine): Sequest HT
	GKGGEIQPVSVK	High		1	P61604	1	1198.68	2.84
	VVLDDKDYFLFR	High		33	P61604	1	1529.8	3.8
	VLQATVVAVGSGSK	High		18	P61604	0	1315.76	3.81
	VLLPEYGGTK	High		13	P61604	0	1076.6	1.8
	GGEIQPVSVK	High		11	P61604	0	1013.56	2.94
	FLPLFDR	High		22	P61604	0	907.504	1.86
	GGIMLPEK	High	1xOxidation [M4]	2	P61604	0	860.455	2.44
	GGIMLPEK	High		1	P61604	0	844.46	1.91
Q15029	116 kDa U5 small nuclear ribonucleoprotein component OS=Homo sapiens OX=9606 GN=EFTUD2 PE=1 SV=1	30	22	25	22	109.4
	Sequence	Confidence	Modifications	# PSMs	Master Protein Accessions	# Missed Cleavages	Theo. MH+ [Da]	XCorr (by Search Engine): Sequest HT
	RYDQDLCYTDILFTEQER	High	1xCarbamidomethyl [C7]	1	Q15029	1	2365.08	3.17
	IAVEPVNPSELPK	High		1	Q15029	0	1392.77	2.73
	SYLFNIMDTPGHVNFSDEVTAGLR	High		1	Q15029	0	2683.28	4.78
	GHVTQDAPIPGSPLYTIK	High		1	Q15029	0	1894.01	3.82
	GNEEAQIFRPLK	High		2	Q15029	0	1401.75	2.54
	MYSTDDGVQFHAFGR	High		1	Q15029	0	1730.76	3.24
	LWGDIYFNPK	High		1	Q15029	0	1252.64	2.81
	ILDAVVAQEPLHR	High		1	Q15029	0	1460.82	2.73
	ILAQVVGDVDTSLPR	High		3	Q15029	0	1582.88	3.38
	VVYSAFLMATPR	High		1	Q15029	0	1354.72	2.26
	VPAGNWVLIEGVDQPIVK	High		1	Q15029	0	1934.07	2.89
	YDQDLCYTDILFTEQER	High	1xCarbamidomethyl [C6]	1	Q15029	0	2208.98	2.51
	TCFVDCLIEQTHPEIR	High	2xCarbamidomethyl [C2; C6]	1	Q15029	0	2017.95	2.48
	FFGEFTGFVDMCVQHIPSPK	High	1xCarbamidomethyl [C12]	1	Q15029	0	2343.09	2.85
	EGPLCDELIR	High	1xCarbamidomethyl [C5]	1	Q15029	0	1201.59	2.21
	STPVTVVLPDTK	High		1	Q15029	0	1256.71	2.44
	TLDELGIHLTK	High		1	Q15029	0	1239.69	2.62
	VLSGTIHAGQPVK	High		1	Q15029	0	1306.75	2.52
	FFDDPMLLELAK	High	1xOxidation [M6]	1	Q15029	0	1454.72	2.21
	LAVTVCINK	High	1xCarbamidomethyl [C6]	1	Q15029	0	1017.58	2.52
	GLSEDVSISK	High		1	Q15029	0	1034.54	1.9
	SYPSLTTK	High		1	Q15029	0	896.472	1.31
P31946	14-3-3 protein beta/alpha OS=Homo sapiens OX=9606 GN=YWHAB PE=1 SV=3	50	11	35	5	28.1
	Sequence	Confidence	Modifications	# PSMs	Master Protein Accessions	# Missed Cleavages	Theo. MH+ [Da]	XCorr (by Search Engine): Sequest HT
	QTTVSNSQQAYQEAFEISK	High		2	P31946	0	2159.03	3.98
	AVTEQGHELSNEER	High		2	P31946	0	1598.74	3.06
	DSTLIMQLLR	High		7	P63104; P31947; P31946; Q04917; P61981; P27348; P62258	0	1189.66	2.96
	YLSEVASGDNK	High		1	P31946	0	1182.56	2.38
	YLIPNATQPESK	High		1	P31946	0	1360.71	1.93
	DSTLIMQLLR	High	1xOxidation [M6]	1	P63104; P31947; P31946; Q04917; P61981; P27348; P62258	0	1205.66	2.42
	EMQPTHPIR	High		1	P63104; P31946; P27348	0	1108.56	2.36
	EMQPTHPIR	High	1xOxidation [M2]	1	P63104; P31946; P27348	0	1124.55	1.7
	NLLSVAYK	High		15	P63104; P31947; P31946; Q04917; P61981; P27348; P62258	0	907.525	2.21
	YDDMAAAMK	High		1	P31946; P61981	0	1015.42	1.47
	KEMQPTHPIR	High		1	P63104; P31946; P27348	1	1236.65	2.24
	VISSIEQK	High		2	P31947; P31946; Q04917; P61981; P27348	0	903.515	1.89
	DNLTLWTSENQGDEGDAGEGEN	High		1	P31946	0	2350.95	2.92
P62258	14-3-3 protein epsilon OS=Homo sapiens OX=9606 GN=YWHAE PE=1 SV=1	65	17	41	15	29.2
	Sequence	Confidence	Modifications	# PSMs	Master Protein Accessions	# Missed Cleavages	Theo. MH+ [Da]	XCorr (by Search Engine): Sequest HT
	HLIPAANTGESK	High		1	P62258	0	1237.65	2.05
	KVAGMDVELTVEER	High		1	P62258	1	1575.8	3.08
	MDDREDLVYQAK	High	1xAcetyl [N-Term]	1	P62258	1	1524.7	3.39
	DNLTLWTSDMQGDGEEQNK	High		1	P62258	0	2180.94	3.1
	DSTLIMQLLR	High		7	P63104; P31947; P31946; Q04917; P61981; P27348; P62258	0	1189.66	2.96
	AASDIAMTELPPTHPIR	High		2	P62258	0	1819.94	2.95
	AAFDDAIAELDTLSEESYK	High		3	P62258	0	2087.97	2.99
	EAAENSLVAYK	High		1	P62258	0	1194.6	2.71
	VAGMDVELTVEER	High		1	P62258	0	1447.71	3.56
	DSTLIMQLLR	High	1xOxidation [M6]	1	P63104; P31947; P31946; Q04917; P61981; P27348; P62258	0	1205.66	2.42
	IISSIEQKEENK	High		1	P62258	1	1417.75	2.19
	EDLVYQAK	High		1	P62258	0	965.494	2.45
	YDEMVESMK	High		1	P62258	0	1131.47	1.8
	NLLSVAYK	High		15	P63104; P31947; P31946; Q04917; P61981; P27348; P62258	0	907.525	2.21
	YLAEFATGNDRK	High		1	P62258	1	1384.69	2.09
	YLAEFATGNDR	High		1	P62258	0	1256.59	2.06
	IISSIEQK	High		1	P62258	0	917.53	1.87
	DNLTLWTSDMQGDGEEQNKEALQDVEDENQ	High		1	P62258	1	3451.47	1.7
Q04917	14-3-3 protein eta OS=Homo sapiens OX=9606 GN=YWHAH PE=1 SV=4	29	7	28	4	28.2
	Sequence	Confidence	Modifications	# PSMs	Master Protein Accessions	# Missed Cleavages	Theo. MH+ [Da]	XCorr (by Search Engine): Sequest HT
	DSTLIMQLLR	High		7	P63104; P31947; P31946; Q04917; P61981; P27348; P62258	0	1189.66	2.96
	NCNDFQYESK	High	1xCarbamidomethyl [C2]	1	Q04917	0	1304.52	1.61
	DSTLIMQLLR	High	1xOxidation [M6]	1	P63104; P31947; P31946; Q04917; P61981; P27348; P62258	0	1205.66	2.42
	EQMQPTHPIR	High		1	Q04917	0	1236.62	2.24
	AVTELNEPLSNEDR	High		1	Q04917	0	1586.77	2.72
	NLLSVAYK	High		15	P63104; P31947; P31946; Q04917; P61981; P27348; P62258	0	907.525	2.21
	NSVVEASEAAYK	High		1	Q04917	0	1267.62	1.41
	VISSIEQK	High		2	P31947; P31946; Q04917; P61981; P27348	0	903.515	1.89
P61981	14-3-3 protein gamma OS=Homo sapiens OX=9606 GN=YWHAG PE=1 SV=2	32	8	31	4	28.3
	Sequence	Confidence	Modifications	# PSMs	Master Protein Accessions	# Missed Cleavages	Theo. MH+ [Da]	XCorr (by Search Engine): Sequest HT
	NVTELNEPLSNEER	High		1	P61981	0	1643.79	2.39
	AYSEAHEISK	High		1	P61981	0	1134.54	2
	DSTLIMQLLR	High		7	P63104; P31947; P31946; Q04917; P61981; P27348; P62258	0	1189.66	2.96
	YLAEVATGEK	High		1	P61981	0	1080.56	1.6
	EHMQPTHPIR	High		1	P61981	0	1245.62	2.41
	DSTLIMQLLR	High	1xOxidation [M6]	1	P63104; P31947; P31946; Q04917; P61981; P27348; P62258	0	1205.66	2.42
	NLLSVAYK	High		15	P63104; P31947; P31946; Q04917; P61981; P27348; P62258	0	907.525	2.21
	YDDMAAAMK	High		1	P31946; P61981	0	1015.42	1.47
	EHMQPTHPIR	High	1xOxidation [M3]	2	P61981	0	1261.61	2.04
	VISSIEQK	High		2	P31947; P31946; Q04917; P61981; P27348	0	903.515	1.89
P31947	14-3-3 protein sigma OS=Homo sapiens OX=9606 GN=SFN PE=1 SV=1	22	6	27	3	27.8
	Sequence	Confidence	Modifications	# PSMs	Master Protein Accessions	# Missed Cleavages	Theo. MH+ [Da]	XCorr (by Search Engine): Sequest HT
	DSTLIMQLLR	High		7	P63104; P31947; P31946; Q04917; P61981; P27348; P62258	0	1189.66	2.96
	YLAEVATGDDK	High		1	P31947	0	1181.57	1.88
	DSTLIMQLLR	High	1xOxidation [M6]	1	P63104; P31947; P31946; Q04917; P61981; P27348; P62258	0	1205.66	2.42
	YEDMAAFMK	High		1	P31947	0	1105.47	1.88
	NLLSVAYK	High		15	P63104; P31947; P31946; Q04917; P61981; P27348; P62258	0	907.525	2.21
	GEELSCEER	High	1xCarbamidomethyl [C6]	1	P31947	0	1108.46	1.02
	VISSIEQK	High		2	P31947; P31946; Q04917; P61981; P27348	0	903.515	1.89
P27348	14-3-3 protein theta OS=Homo sapiens OX=9606 GN=YWHAQ PE=1 SV=1	44	12	34	7	27.7
	Sequence	Confidence	Modifications	# PSMs	Master Protein Accessions	# Missed Cleavages	Theo. MH+ [Da]	XCorr (by Search Engine): Sequest HT
	QTIDNSQGAYQEAFDISK	High		1	P27348	0	2014.94	3.25
	AVTEQGAELSNEER	High		1	P27348	0	1532.72	2.79
	DSTLIMQLLR	High		7	P63104; P31947; P31946; Q04917; P61981; P27348; P62258	0	1189.66	2.96
	YLAEVACGDDRK	High	1xCarbamidomethyl [C7]	1	P27348	1	1396.65	2.97
	SICTTVLELLDK	High	1xCarbamidomethyl [C3]	1	P27348	0	1391.75	2.96
	YLAEVACGDDR	High	1xCarbamidomethyl [C7]	1	P27348	0	1268.56	2.45
	YDDMATCMK	High	1xCarbamidomethyl [C7]	1	P27348	0	1134.43	1.51
	DSTLIMQLLR	High	1xOxidation [M6]	1	P63104; P31947; P31946; Q04917; P61981; P27348; P62258	0	1205.66	2.42
	EMQPTHPIR	High		1	P63104; P31946; P27348	0	1108.56	2.36
	EMQPTHPIR	High	1xOxidation [M2]	1	P63104; P31946; P27348	0	1124.55	1.7
	NLLSVAYK	High		15	P63104; P31947; P31946; Q04917; P61981; P27348; P62258	0	907.525	2.21
	EKVESELR	High		1	P27348	1	989.526	2.32
	KEMQPTHPIR	High		1	P63104; P31946; P27348	1	1236.65	2.24
	VISSIEQK	High		2	P31947; P31946; Q04917; P61981; P27348	0	903.515	1.89
P63104	14-3-3 protein zeta/delta OS=Homo sapiens OX=9606 GN=YWHAZ PE=1 SV=1	70	15	42	11	27.7
	Sequence	Confidence	Modifications	# PSMs	Master Protein Accessions	# Missed Cleavages	Theo. MH+ [Da]	XCorr (by Search Engine): Sequest HT
	SVTEQGAELSNEER	High		1	P63104	0	1548.71	2.99
	TAFDEAIAELDTLSEESYK	High		3	P63104	0	2131.99	3.18
	GIVDQSQQAYQEAFEISK	High		2	P63104	0	2040.99	3.51
	DSTLIMQLLR	High		7	P63104; P31947; P31946; Q04917; P61981; P27348; P62258	0	1189.66	2.96
	DICNDVLSLLEK	High	1xCarbamidomethyl [C3]	1	P63104	0	1418.72	2.98
	FLIPNASQAESK	High		1	P63104	0	1304.68	1.55
	YLAEVAAGDDKK	High		3	P63104	1	1279.65	2.75
	DSTLIMQLLR	High	1xOxidation [M6]	1	P63104; P31947; P31946; Q04917; P61981; P27348; P62258	0	1205.66	2.42
	EMQPTHPIR	High		1	P63104; P31946; P27348	0	1108.56	2.36
	EMQPTHPIR	High	1xOxidation [M2]	1	P63104; P31946; P27348	0	1124.55	1.7
	NLLSVAYK	High		15	P63104; P31947; P31946; Q04917; P61981; P27348; P62258	0	907.525	2.21
	DNLTLWTSDTQGDEAEAGEGGEN	High		1	P63104	0	2409	2.35
	MDKNELVQK	High	1xAcetyl [N-Term]	1	P63104	1	1146.58	2.8
	YDDMAACMK	High	1xCarbamidomethyl [C7]	1	P63104	0	1104.42	1.35
	VVSSIEQK	High		1	P63104	0	889.499	1.81
	KEMQPTHPIR	High		1	P63104; P31946; P27348	1	1236.65	2.24
	EKIETELR	High		1	P63104	1	1017.56	1.97
Q99943	1-acyl-sn-glycerol-3-phosphate acyltransferase alpha OS=Homo sapiens OX=9606 GN=AGPAT1 PE=1 SV=2	13	3	3	3	31.7
	Sequence	Confidence	Modifications	# PSMs	Master Protein Accessions	# Missed Cleavages	Theo. MH+ [Da]	XCorr (by Search Engine): Sequest HT
	VLPPVPTEGLTPDDVPALADR	High		1	Q99943	0	2172.15	1.8
	FTSGQCQVR	High	1xCarbamidomethyl [C6]	1	Q99943	0	1082.5	2.27
	HSMLTVFR	High		1	Q99943	0	990.519	1.86
Q9NUQ2	1-acyl-sn-glycerol-3-phosphate acyltransferase epsilon OS=Homo sapiens OX=9606 GN=AGPAT5 PE=1 SV=3	9	3	3	3	42
	Sequence	Confidence	Modifications	# PSMs	Master Protein Accessions	# Missed Cleavages	Theo. MH+ [Da]	XCorr (by Search Engine): Sequest HT
	VLSASQAFAAQR	High		1	Q9NUQ2	0	1248.67	2.91
	ATHVAFDCMK	High	1xCarbamidomethyl [C8]	1	Q9NUQ2	0	1179.53	2
	DVPEEQEHMR	High		1	Q9NUQ2	0	1269.55	1.31
Q9NRZ7	1-acyl-sn-glycerol-3-phosphate acyltransferase gamma OS=Homo sapiens OX=9606 GN=AGPAT3 PE=1 SV=1	11	4	4	4	43.4
	Sequence	Confidence	Modifications	# PSMs	Master Protein Accessions	# Missed Cleavages	Theo. MH+ [Da]	XCorr (by Search Engine): Sequest HT
	NPSLLGILYGK	High		1	Q9NRZ7	0	1174.68	2.99
	DALQEIYNQK	High		1	Q9NRZ7	0	1221.61	1.99
	RFPLEDIPLDEK	High		1	Q9NRZ7	1	1471.78	2.92
	EAAQWLHK	High		1	Q9NRZ7	0	982.51	1.76
P51178	1-phosphatidylinositol 4,5-bisphosphate phosphodiesterase delta-1 OS=Homo sapiens OX=9606 GN=PLCD1 PE=1 SV=2	1	1	1	1	85.6
	Sequence	Confidence	Modifications	# PSMs	Master Protein Accessions	# Missed Cleavages	Theo. MH+ [Da]	XCorr (by Search Engine): Sequest HT
	IIHHSGSMDQR	High		1	P51178	0	1280.62	1.39
Q4KWH8	1-phosphatidylinositol 4,5-bisphosphate phosphodiesterase eta-1 OS=Homo sapiens OX=9606 GN=PLCH1 PE=1 SV=1	0	1	3	1	189.1
	Sequence	Confidence	Modifications	# PSMs	Master Protein Accessions	# Missed Cleavages	Theo. MH+ [Da]	XCorr (by Search Engine): Sequest HT
	ILIDSIYK	High		3	Q4KWH8	0	964.571	2.1
P19174	1-phosphatidylinositol 4,5-bisphosphate phosphodiesterase gamma-1 OS=Homo sapiens OX=9606 GN=PLCG1 PE=1 SV=1	1	1	1	1	148.4
	Sequence	Confidence	Modifications	# PSMs	Master Protein Accessions	# Missed Cleavages	Theo. MH+ [Da]	XCorr (by Search Engine): Sequest HT
	NPGFYVEANPMPTFK	High		1	P19174	0	1711.81	2.05
P09543	2',3'-cyclic-nucleotide 3'-phosphodiesterase OS=Homo sapiens OX=9606 GN=CNP PE=1 SV=2	24	10	17	10	47.5
	Sequence	Confidence	Modifications	# PSMs	Master Protein Accessions	# Missed Cleavages	Theo. MH+ [Da]	XCorr (by Search Engine): Sequest HT
	ILVLDDTNHER	High		2	P09543	0	1324.69	2.71
	AGQVFLEELGNHK	High		2	P09543	0	1441.74	2.94
	APGAEEYAQQDVLKK	High		1	P09543	1	1646.84	4.15
	VELSEQQLQLWPSDVDK	High		6	P09543	0	2014.01	2.9
	NQWQLSADDLKK	High		1	P09543	1	1445.74	2.85
	NQWQLSADDLK	High		1	P09543	0	1317.64	1.91
	LDEDLAAYCR	High	1xCarbamidomethyl [C9]	1	P09543	0	1225.55	1.97
	LSPTDNLPR	High		1	P09543	0	1012.54	1.72
	MVSADAYK	High		1	P09543	0	884.418	1.81
	LDCAQLK	High	1xCarbamidomethyl [C3]	1	P09543	0	847.434	1.71
Q16698	2,4-dienoyl-CoA reductase, mitochondrial OS=Homo sapiens OX=9606 GN=DECR1 PE=1 SV=1	40	13	17	13	36
	Sequence	Confidence	Modifications	# PSMs	Master Protein Accessions	# Missed Cleavages	Theo. MH+ [Da]	XCorr (by Search Engine): Sequest HT
	DPDMVQNTVSELIK	High		1	Q16698	0	1588.79	3.64
	VHAIQCDVRDPDMVQNTVSELIK	High	1xCarbamidomethyl [C6]	1	Q16698	1	2667.32	4.63
	VHAIQCDVR	High	1xCarbamidomethyl [C6]	1	Q16698	0	1097.55	2.19
	EQWDTIEELIR	High		1	Q16698	0	1431.71	2.96
	FDGGEEVLISGEFNDLR	High		2	Q16698	0	1896.9	2.76
	FDGGEEVLISGEFNDLRK	High		2	Q16698	1	2024.99	3.56
	VAGHPNIVINNAAGNFISPTER	High		2	Q16698	0	2291.19	5.2
	VAFITGGGTGLGK	High		1	Q16698	0	1177.66	2.39
	LDPTGTFEK	High		1	Q16698	0	1007.5	1.77
	FNVIQPGPIK	High		1	Q16698	0	1112.65	2.15
	SLAAEWGK	High		1	Q16698	0	861.446	2.07
	FFSPLQK	High		1	Q16698	0	866.477	1.73
	ATAEQISSQTGNK	High		2	Q16698	0	1334.65	1.87
Q6L8Q7	2',5'-phosphodiesterase 12 OS=Homo sapiens OX=9606 GN=PDE12 PE=1 SV=2	2	1	1	1	67.3
	Sequence	Confidence	Modifications	# PSMs	Master Protein Accessions	# Missed Cleavages	Theo. MH+ [Da]	XCorr (by Search Engine): Sequest HT
	AEAGSQTAAGAMER	High		1	Q6L8Q7	0	1349.61	1.36
Q9Y6K5	2'-5'-oligoadenylate synthase 3 OS=Homo sapiens OX=9606 GN=OAS3 PE=1 SV=3	1	1	1	1	121.1
	Sequence	Confidence	Modifications	# PSMs	Master Protein Accessions	# Missed Cleavages	Theo. MH+ [Da]	XCorr (by Search Engine): Sequest HT
	LLTSGCQEGEHK	High	1xCarbamidomethyl [C6]	1	Q9Y6K5	0	1358.64	1.91
Q99460	26S proteasome non-ATPase regulatory subunit 1 OS=Homo sapiens OX=9606 GN=PSMD1 PE=1 SV=2	16	14	16	14	105.8
	Sequence	Confidence	Modifications	# PSMs	Master Protein Accessions	# Missed Cleavages	Theo. MH+ [Da]	XCorr (by Search Engine): Sequest HT
	SGMYTVAMAYCGSGNNK	High	1xCarbamidomethyl [C11]	1	Q99460	0	1810.76	2.14
	FTATASLGVIHK	High		1	Q99460	0	1244.7	2.57
	NAQAIEDMVGYAQETQHEK	High		1	Q99460	0	2161.98	4
	QAIGIALETR	High		1	Q99460	0	1071.62	2.68
	TVGTPIASVPGSTNTGTVPGSEK	High		3	Q99460	0	2157.1	2.98
	NNNTDLMILK	High		1	Q99460	0	1175.61	2.65
	CIDHYTK	High	1xCarbamidomethyl [C1]	1	Q99460	0	936.424	1.45
	NASNDIVR	High		1	Q99460	0	888.453	1.83
	MEVDEAEKK	High		1	Q99460	1	1078.51	2.13
	VSTAVLSITAK	High		1	Q99460	0	1089.65	2
	DNLEWLAR	High		1	Q99460	0	1016.52	1.77
	VMPAQLK	High		1	Q99460	0	786.454	1.57
	VLTMPETCR	High	1xCarbamidomethyl [C8]	1	Q99460	0	1106.53	1.5
	LEGIVNK	High		1	Q99460	0	772.456	1.9
O75832	26S proteasome non-ATPase regulatory subunit 10 OS=Homo sapiens OX=9606 GN=PSMD10 PE=1 SV=1	24	4	4	4	24.4
	Sequence	Confidence	Modifications	# PSMs	Master Protein Accessions	# Missed Cleavages	Theo. MH+ [Da]	XCorr (by Search Engine): Sequest HT
	ASTNIQDTEGNTPLHLACDEER	High	1xCarbamidomethyl [C18]	1	O75832	0	2471.11	3.14
	DHYEATAMHR	High		1	O75832	0	1230.53	2.77
	GGLGLILK	High		1	O75832	0	770.513	2.28
	LLVSQGASIYIENK	High		1	O75832	0	1534.85	2.71
O00231	26S proteasome non-ATPase regulatory subunit 11 OS=Homo sapiens OX=9606 GN=PSMD11 PE=1 SV=3	27	8	9	8	47.4
	Sequence	Confidence	Modifications	# PSMs	Master Protein Accessions	# Missed Cleavages	Theo. MH+ [Da]	XCorr (by Search Engine): Sequest HT
	IMLNTPEDVQALVSGK	High		1	O00231	0	1714.9	3.49
	YQEALHLGSQLLR	High		2	O00231	0	1527.83	2.97
	FHGILDQGEGVLIIFDEPPVDK	High		1	O00231	0	2438.26	3.38
	TGQAAELGGLLK	High		1	O00231	0	1157.65	3.01
	TYEAALETIQNMSK	High		1	O00231	0	1598.77	1.9
	VQIEHISSLIK	High		1	O00231	0	1266.74	2.71
	EASIDILHSIVK	High		1	O00231	0	1324.75	2.45
	LYDNLLEQNLIR	High		1	O00231	0	1503.82	2.57
O00232	26S proteasome non-ATPase regulatory subunit 12 OS=Homo sapiens OX=9606 GN=PSMD12 PE=1 SV=3	11	4	4	4	52.9
	Sequence	Confidence	Modifications	# PSMs	Master Protein Accessions	# Missed Cleavages	Theo. MH+ [Da]	XCorr (by Search Engine): Sequest HT
	MEVDYSATVDQR	High		1	O00232	0	1413.63	2.3
	AIYDTPCIQAESEK	High	1xCarbamidomethyl [C7]	1	O00232	0	1624.75	1.77
	DPNNLLNDWSQK	High		1	O00232	0	1443.69	2.45
	TASDMVSTSR	High		1	O00232	0	1054.48	2.14
Q9UNM6	26S proteasome non-ATPase regulatory subunit 13 OS=Homo sapiens OX=9606 GN=PSMD13 PE=1 SV=2	15	5	6	5	42.9
	Sequence	Confidence	Modifications	# PSMs	Master Protein Accessions	# Missed Cleavages	Theo. MH+ [Da]	XCorr (by Search Engine): Sequest HT
	QMTDPNVALTFLEK	High		1	Q9UNM6	0	1606.81	3.19
	ITVNEVELLVMK	High		1	Q9UNM6	0	1387.79	3.6
	LYENFISEFEHR	High		2	Q9UNM6	0	1583.75	3.5
	SSDEAVILCK	High	1xCarbamidomethyl [C9]	1	Q9UNM6	0	1121.55	2.56
	DLPVSEQQER	High		1	Q9UNM6	0	1200.59	1.63
O00487	26S proteasome non-ATPase regulatory subunit 14 OS=Homo sapiens OX=9606 GN=PSMD14 PE=1 SV=1	16	3	4	3	34.6
	Sequence	Confidence	Modifications	# PSMs	Master Protein Accessions	# Missed Cleavages	Theo. MH+ [Da]	XCorr (by Search Engine): Sequest HT
	SWMEGLTLQDYSEHCK	High	1xCarbamidomethyl [C15]	2	O00487	0	1983.86	2.57
	AVAVVVDPIQSVK	High		1	O00487	0	1324.78	3.3
	AGVPMEVMGLMLGEFVDDYTVR	High		1	O00487	0	2429.15	3.47
Q13200	26S proteasome non-ATPase regulatory subunit 2 OS=Homo sapiens OX=9606 GN=PSMD2 PE=1 SV=3	36	23	28	23	100.1
	Sequence	Confidence	Modifications	# PSMs	Master Protein Accessions	# Missed Cleavages	Theo. MH+ [Da]	XCorr (by Search Engine): Sequest HT
	SFANTLVDVCAYAGSGNVLK	High	1xCarbamidomethyl [C10]	2	Q13200	0	2086.03	3.6
	GEAIEAILAALEVVSEPFR	High		2	Q13200	0	2014.09	3.49
	FSHDADPEVSYNSIFAMGMVGSGTNNAR	High		1	Q13200	0	2974.31	4.14
	SHYVLYGLVAAMQPR	High		1	Q13200	0	1704.89	3.41
	LVGSQEELASWGHEYVR	High		2	Q13200	0	1959.96	2.6
	VQQLLHICSEHFDSK	High	1xCarbamidomethyl [C8]	2	Q13200	0	1840.9	2.69
	AVPLALALISVSNPR	High		1	Q13200	0	1520.92	2.69
	APVQPQQSPAAAPGGTDEKPSGK	High		1	Q13200	0	2218.11	3.29
	FGGSGSQVDSAR	High		1	Q13200	0	1167.54	1.47
	VCLYLTSCVNYVPEPENSALLR	High	2xCarbamidomethyl [C2; C8]	1	Q13200	0	2597.27	2.66
	VGQAVDVVGQAGKPK	High		2	Q13200	0	1452.82	4.18
	SSTTSMTSVPKPLK	High		1	Q13200	0	1463.78	2.33
	SGALLACGIVNSGVR	High	1xCarbamidomethyl [C7]	1	Q13200	0	1473.78	2.37
	AELATEEFLPVTPILEGFVILR	High		1	Q13200	0	2457.36	3.11
	DKAPVQPQQSPAAAPGGTDEKPSGK	High		1	Q13200	1	2461.23	3.27
	HLAGEVAK	High		1	Q13200	0	824.462	2.12
	EWQELDDAEK	High		1	Q13200	0	1262.55	2.39
	SETELKDTYAR	High		1	Q13200	1	1312.64	1.6
	MLVTFDEELRPLPVSVR	High		1	Q13200	0	2001.08	2.6
	CALGVFR	High	1xCarbamidomethyl [C1]	1	Q13200	0	822.429	2.01
	ELDIMEPK	High		1	Q13200	0	974.486	2.1
	VPDDIYK	High		1	Q13200	0	849.435	1.42
	EPLLTLVK	High		1	Q13200	0	912.576	1.82
O43242	26S proteasome non-ATPase regulatory subunit 3 OS=Homo sapiens OX=9606 GN=PSMD3 PE=1 SV=2	28	13	14	13	60.9
	Sequence	Confidence	Modifications	# PSMs	Master Protein Accessions	# Missed Cleavages	Theo. MH+ [Da]	XCorr (by Search Engine): Sequest HT
	HDADGQATLLNLLLR	High		1	O43242	0	1649.9	3.29
	SVFPEQANNNEWAR	High		1	O43242	0	1661.77	2.06
	LQLDSPEDAEFIVAK	High		1	O43242	0	1674.86	2.75
	NYLHYSLYDQAEK	High		1	O43242	0	1643.77	2.51
	AVQGFFTSNNATR	High		2	O43242	0	1412.69	1.74
	APQHTAVGFK	High		1	O43242	0	1055.56	1.77
	FNQVLDQFGEK	High		1	O43242	0	1324.65	2.24
	FQADGTYTLIIR	High		1	O43242	0	1397.74	2.04
	ELDTVTLEDIK	High		1	O43242	0	1275.67	2.07
	EMIDIYSTR	High		1	O43242	0	1127.54	1.66
	ISLADIAQK	High		1	O43242	0	958.557	2.97
	EQQDLEFAK	High		1	O43242	0	1107.53	1.91
	CYYYHAR	High	1xCarbamidomethyl [C1]	1	O43242	0	1032.44	1.79
P55036	26S proteasome non-ATPase regulatory subunit 4 OS=Homo sapiens OX=9606 GN=PSMD4 PE=1 SV=1	24	6	8	4	40.7
	Sequence	Confidence	Modifications	# PSMs	Master Protein Accessions	# Missed Cleavages	Theo. MH+ [Da]	XCorr (by Search Engine): Sequest HT
	LQAQQDAVNIVCHSK	High	1xCarbamidomethyl [C12]	2	P55036	0	1710.86	2.5
	IIAFVGSPVEDNEKDLVK	High		2	P55036	1	1973.06	3.55
	VNVDIINFGEEEVNTEK	High		1	P55036; A2A3N6	0	1948.95	2.43
	AAAASAAEAGIATTGTEDSDDALLK	High		1	P55036	0	2320.12	3.08
	MTISQQEFGR	High		1	P55036	0	1196.57	2.21
	LHTVQPK	High		1	P55036; A2A3N6	0	822.483	1.63
Q16401	26S proteasome non-ATPase regulatory subunit 5 OS=Homo sapiens OX=9606 GN=PSMD5 PE=1 SV=3	3	1	1	1	56.2
	Sequence	Confidence	Modifications	# PSMs	Master Protein Accessions	# Missed Cleavages	Theo. MH+ [Da]	XCorr (by Search Engine): Sequest HT
	FFGNLAVMDSPQQICER	High	1xCarbamidomethyl [C15]	1	Q16401	0	2011.94	1.76
Q15008	26S proteasome non-ATPase regulatory subunit 6 OS=Homo sapiens OX=9606 GN=PSMD6 PE=1 SV=1	15	5	5	5	45.5
	Sequence	Confidence	Modifications	# PSMs	Master Protein Accessions	# Missed Cleavages	Theo. MH+ [Da]	XCorr (by Search Engine): Sequest HT
	GAEILEVLHSLPAVR	High		1	Q15008	0	1603.92	3.15
	SLDWQIDVDLLNK	High		1	Q15008	0	1558.81	3.16
	RLDEELEDAEK	High		1	Q15008	1	1346.64	2.58
	VNEIVETNRPDSK	High		1	Q15008	0	1500.77	2.47
	KGDLLLNR	High		1	Q15008	1	928.557	2.34
P51665	26S proteasome non-ATPase regulatory subunit 7 OS=Homo sapiens OX=9606 GN=PSMD7 PE=1 SV=2	26	6	7	6	37
	Sequence	Confidence	Modifications	# PSMs	Master Protein Accessions	# Missed Cleavages	Theo. MH+ [Da]	XCorr (by Search Engine): Sequest HT
	VVVHPLVLLSVVDHFNR	High		2	P51665	0	1943.12	4.34
	DLGLPTEAYISVEEVHDDGTPTSK	High		1	P51665	0	2573.23	2.38
	SVVALHNLINNK	High		1	P51665	0	1321.76	2.49
	VVGVLLGSWQK	High		1	P51665	0	1185.7	2.86
	DTTVGTLSQR	High		1	P51665	0	1077.55	2.48
	ITNQVHGLK	High		1	P51665	0	1009.58	1.97
P48556	26S proteasome non-ATPase regulatory subunit 8 OS=Homo sapiens OX=9606 GN=PSMD8 PE=1 SV=2	19	4	5	4	39.6
	Sequence	Confidence	Modifications	# PSMs	Master Protein Accessions	# Missed Cleavages	Theo. MH+ [Da]	XCorr (by Search Engine): Sequest HT
	HPVSLEQYLMEGSYNK	High		2	P48556	0	1894.9	3.79
	GWVLGPNNYYSFASQQQKPEDTTIPSTELAK	High		1	P48556	0	3469.69	3.51
	VAEFHTELER	High		1	P48556	0	1230.61	1.98
	ILFFNTPK	High		1	P48556	0	979.561	2.2
O00233	26S proteasome non-ATPase regulatory subunit 9 OS=Homo sapiens OX=9606 GN=PSMD9 PE=1 SV=3	17	3	3	3	24.7
	Sequence	Confidence	Modifications	# PSMs	Master Protein Accessions	# Missed Cleavages	Theo. MH+ [Da]	XCorr (by Search Engine): Sequest HT
	GIGMNEPLVDCEGYPR	High	1xCarbamidomethyl [C11]	1	O00233	0	1806.81	2.15
	SDVDLYQVR	High		1	O00233	0	1094.55	2.08
	GLLGCNIIPLQR	High	1xCarbamidomethyl [C5]	1	O00233	0	1353.77	2.76
P62333	26S proteasome regulatory subunit 10B OS=Homo sapiens OX=9606 GN=PSMC6 PE=1 SV=1	30	9	9	9	44.1
	Sequence	Confidence	Modifications	# PSMs	Master Protein Accessions	# Missed Cleavages	Theo. MH+ [Da]	XCorr (by Search Engine): Sequest HT
	LSDGFNGADLR	High		1	P62333	0	1164.56	2
	NVCTEAGMFAIR	High	1xCarbamidomethyl [C3]	1	P62333	0	1368.64	3.31
	DHQPCIIFMDEIDAIGGR	High	1xCarbamidomethyl [C5]	1	P62333	0	2086.97	3.54
	ADHDFVVQEDFMK	High		1	P62333	0	1580.7	2.23
	ALQSVGQIVGEVLK	High		1	P62333	0	1440.84	3.28
	TLMELLNQMDGFDTLHR	High		1	P62333	0	2033.98	3.25
	VALDMTTLTIMR	High		1	P62333	0	1364.73	2.99
	IHAGPITK	High		1	P62333	0	836.499	2.2
	AVASQLDCNFLK	High	1xCarbamidomethyl [C8]	1	P62333	0	1365.68	1.6
P62191	26S proteasome regulatory subunit 4 OS=Homo sapiens OX=9606 GN=PSMC1 PE=1 SV=1	31	10	10	9	49.2
	Sequence	Confidence	Modifications	# PSMs	Master Protein Accessions	# Missed Cleavages	Theo. MH+ [Da]	XCorr (by Search Engine): Sequest HT
	NQEQMKPLEEK	High		1	P62191	0	1373.67	2.96
	IKDYLLMEEEFIR	High		1	P62191	1	1698.88	3
	AVANQTSATFLR	High		1	P62191	0	1278.68	2.41
	APQETYADIGGLDNQIQEIK	High		1	P62191	0	2203.09	2.87
	VAEEHAPSIVFIDEIDAIGTK	High		1	P62191	0	2254.16	2.27
	LPLVTPHTQCR	High	1xCarbamidomethyl [C10]	1	P62191	0	1321.7	2.61
	IETLDPALIRPGR	High		1	P62191	0	1450.84	2.78
	VVGSELIQK	High		1	P62191	0	972.572	2.02
	GVILYGPPGTGK	High		2	P62195; P62191	0	1158.65	2.49
	DLLEPGCSVLLNHK	High	1xCarbamidomethyl [C7]	1	P62191	0	1594.83	1.92
P17980	26S proteasome regulatory subunit 6A OS=Homo sapiens OX=9606 GN=PSMC3 PE=1 SV=3	22	8	8	8	49.2
	Sequence	Confidence	Modifications	# PSMs	Master Protein Accessions	# Missed Cleavages	Theo. MH+ [Da]	XCorr (by Search Engine): Sequest HT
	KIEFPMPNEEAR	High		1	P17980	1	1460.72	2.35
	MNVSPDVNYEELAR	High		1	P17980	0	1636.76	2.42
	VTHELQAMK	High		1	P17980	0	1056.55	2.24
	AMEVDERPTEQYSDIGGLDK	High		1	P17980	0	2253.03	3.51
	VDILDPALLR	High		1	P17980	0	1124.67	3.18
	LKPGDLVGVNK	High		1	P17980	0	1139.68	1.92
	MSTEEIIQR	High		1	P17980	0	1106.55	2.4
	GVLMYGPPGTGK	High		1	P17980	0	1176.61	2.07
P43686	26S proteasome regulatory subunit 6B OS=Homo sapiens OX=9606 GN=PSMC4 PE=1 SV=2	36	12	15	12	47.3
	Sequence	Confidence	Modifications	# PSMs	Master Protein Accessions	# Missed Cleavages	Theo. MH+ [Da]	XCorr (by Search Engine): Sequest HT
	GVLMYGPPGCGK	High	1xCarbamidomethyl [C10]	1	P43686	0	1235.59	2.04
	MNLSEEVDLEDYVARPDK	High		2	P43686	0	2123	3.4
	LQQELEFLEVQEEYIKDEQK	High		1	P43686	1	2538.26	4.68
	ISGADINSICQESGMLAVR	High	1xCarbamidomethyl [C10]	2	P43686	0	2020.98	3.6
	EAVELPLTHFELYK	High		1	P43686	0	1688.89	2.9
	ELLKPNASVALHK	High		2	P43686	0	1419.83	2.84
	KDEQEHEFYK	High		1	P43686	1	1352.61	2.29
	MEEIGILVEK	High	1xAcetyl [N-Term]	1	P43686	0	1202.63	2.44
	VVGSEFVQK	High		1	P43686	0	992.541	2.48
	LIFSTITSK	High		1	P43686	0	1009.59	2.42
	EFLHAQEEVKR	High		1	P43686	1	1385.72	2.2
	YLGEGPR	High		1	P43686	0	791.405	1.56
P35998	26S proteasome regulatory subunit 7 OS=Homo sapiens OX=9606 GN=PSMC2 PE=1 SV=3	24	9	11	9	48.6
	Sequence	Confidence	Modifications	# PSMs	Master Protein Accessions	# Missed Cleavages	Theo. MH+ [Da]	XCorr (by Search Engine): Sequest HT
	QVEDDIQQLLK	High		1	P35998	0	1328.71	2.19
	QTLQSEQPLQVAR	High		1	P35998	0	1497.8	2.71
	FVVDLSDQVAPTDIEEGMR	High		2	P35998	0	2121.02	4.04
	IINADSEDPK	High		1	P35998	0	1101.54	2.36
	EVVETPLLHPER	High		2	P35998	0	1418.76	2.94
	TYGQSTYSR	High		1	P35998	0	1062.49	1.42
	INELTGIK	High		1	P35998	0	887.52	2.2
	YQIHIPLPPK	High		1	P35998	0	1205.7	2.09
	GVLLFGPPGTGK	High		1	P35998	0	1142.66	2.69
P62195	26S proteasome regulatory subunit 8 OS=Homo sapiens OX=9606 GN=PSMC5 PE=1 SV=1	35	12	13	11	45.6
	Sequence	Confidence	Modifications	# PSMs	Master Protein Accessions	# Missed Cleavages	Theo. MH+ [Da]	XCorr (by Search Engine): Sequest HT
	IEELQLIVNDK	High		1	P62195	0	1313.73	3.43
	LEGGSGGDSEVQR	High		1	P62195	0	1290.59	1.06
	AVAHHTDCTFIR	High	1xCarbamidomethyl [C8]	1	P62195	0	1427.68	2.58
	EELQLLQEQGSYVGEVVR	High		1	P62195	0	2076.06	3.68
	EHAPSIIFMDEIDSIGSSR	High		2	P62195	0	2104	3.22
	VPDSTYEMIGGLDK	High		1	P62195	0	1524.73	1.76
	VSGSELVQK	High		1	P62195	0	946.52	2.46
	NDSYTLHK	High		1	P62195	0	977.469	2.4
	EVIELPVK	High		1	P62195	0	926.556	1.96
	GVILYGPPGTGK	High		2	P62195; P62191	0	1158.65	2.49
	ELFVMAR	High		1	P62195	0	865.46	2.15
	IDILDSALLRPGR	High		1	P62195	0	1438.84	2.86
Q13442	28 kDa heat- and acid-stable phosphoprotein OS=Homo sapiens OX=9606 GN=PDAP1 PE=1 SV=1	15	3	3	3	20.6
	Sequence	Confidence	Modifications	# PSMs	Master Protein Accessions	# Missed Cleavages	Theo. MH+ [Da]	XCorr (by Search Engine): Sequest HT
	QYTSPEEIDAQLQAEK	High		1	Q13442	0	1849.88	2.22
	VTQLDLDGPK	High		1	Q13442	0	1085.58	2.3
	KVTQLDLDGPK	High		1	Q13442	1	1213.68	2.46
P82664	28S ribosomal protein S10, mitochondrial OS=Homo sapiens OX=9606 GN=MRPS10 PE=1 SV=2	9	1	1	1	23
	Sequence	Confidence	Modifications	# PSMs	Master Protein Accessions	# Missed Cleavages	Theo. MH+ [Da]	XCorr (by Search Engine): Sequest HT
	DLTKPVVTISDEPDILYK	High		1	P82664	0	2046.1	4.21
P82912	28S ribosomal protein S11, mitochondrial OS=Homo sapiens OX=9606 GN=MRPS11 PE=1 SV=2	31	3	3	3	20.6
	Sequence	Confidence	Modifications	# PSMs	Master Protein Accessions	# Missed Cleavages	Theo. MH+ [Da]	XCorr (by Search Engine): Sequest HT
	FSIYPPIPGEESSLR	High		1	P82912	0	1691.86	2.57
	GTGIAAQTAGIAAAAR	High		1	P82912	0	1399.77	3.06
	ASHNNTQIQVVSASNEPLAFASCGTEGFR	High	1xCarbamidomethyl [C23]	1	P82912	0	3092.45	3.51
Q9Y2R5	28S ribosomal protein S17, mitochondrial OS=Homo sapiens OX=9606 GN=MRPS17 PE=1 SV=1	45	3	4	3	14.5
	Sequence	Confidence	Modifications	# PSMs	Master Protein Accessions	# Missed Cleavages	Theo. MH+ [Da]	XCorr (by Search Engine): Sequest HT
	VIDPVTGKPCAGTTYLESPLSSETTQLSK	High	1xCarbamidomethyl [C10]	1	Q9Y2R5	0	3079.55	4.48
	TYFAHDALQQCTVGDIVLLR	High	1xCarbamidomethyl [C11]	2	Q9Y2R5	0	2320.18	4.75
	LVLDPYLLK	High		1	Q9Y2R5	0	1073.66	2.22
Q9Y676	28S ribosomal protein S18b, mitochondrial OS=Homo sapiens OX=9606 GN=MRPS18B PE=1 SV=1	20	4	4	4	29.4
	Sequence	Confidence	Modifications	# PSMs	Master Protein Accessions	# Missed Cleavages	Theo. MH+ [Da]	XCorr (by Search Engine): Sequest HT
	APSEEDSLSSVPISPYK	High		1	Q9Y676	0	1805.88	2.79
	YLESEEYQER	High		1	Q9Y676	0	1345.59	1.15
	LTQAIQK	High		1	Q9Y676	0	801.483	1.91
	TPAEASSTGQTGPQSAL	High		1	Q9Y676	0	1602.76	3.1
Q9Y3D5	28S ribosomal protein S18c, mitochondrial OS=Homo sapiens OX=9606 GN=MRPS18C PE=1 SV=1	8	1	1	1	15.8
	Sequence	Confidence	Modifications	# PSMs	Master Protein Accessions	# Missed Cleavages	Theo. MH+ [Da]	XCorr (by Search Engine): Sequest HT
	AQIMGFMPVTYK	High		1	Q9Y3D5	0	1385.7	2.38
Q9Y399	28S ribosomal protein S2, mitochondrial OS=Homo sapiens OX=9606 GN=MRPS2 PE=1 SV=1	14	4	4	4	33.2
	Sequence	Confidence	Modifications	# PSMs	Master Protein Accessions	# Missed Cleavages	Theo. MH+ [Da]	XCorr (by Search Engine): Sequest HT
	ESEDSTDFNDK	High		1	Q9Y399	0	1286.5	2.08
	FMEPYIFGSR	High		1	Q9Y399	0	1246.59	1.97
	GIILFISR	High		1	Q9Y399	0	918.577	1.97
	QFSYLIENMAR	High		1	Q9Y399	0	1371.67	1.82
P82921	28S ribosomal protein S21, mitochondrial OS=Homo sapiens OX=9606 GN=MRPS21 PE=1 SV=3	16	1	1	1	10.7
	Sequence	Confidence	Modifications	# PSMs	Master Protein Accessions	# Missed Cleavages	Theo. MH+ [Da]	XCorr (by Search Engine): Sequest HT
	TVMVQEGNVESAYR	High		1	P82921	0	1582.75	2.21
P82650	28S ribosomal protein S22, mitochondrial OS=Homo sapiens OX=9606 GN=MRPS22 PE=1 SV=1	21	7	8	7	41.3
	Sequence	Confidence	Modifications	# PSMs	Master Protein Accessions	# Missed Cleavages	Theo. MH+ [Da]	XCorr (by Search Engine): Sequest HT
	KPTFMDEEVQSILTK	High		1	P82650	0	1765.9	3.66
	IDGLLIDQIQR	High		1	P82650	0	1283.73	3.22
	VPINDVLAEDK	High		1	P82650	0	1212.65	2.25
	YVFTDISYSIPHR	High		2	P82650	0	1597.8	2.42
	DQAAEGINLIK	High		1	P82650	0	1171.63	2.13
	MIQVYFPK	High		1	P82650	0	1025.55	1.99
	ILTPIIFK	High		1	P82650	0	944.618	1.75
Q9Y3D9	28S ribosomal protein S23, mitochondrial OS=Homo sapiens OX=9606 GN=MRPS23 PE=1 SV=2	36	6	6	6	21.8
	Sequence	Confidence	Modifications	# PSMs	Master Protein Accessions	# Missed Cleavages	Theo. MH+ [Da]	XCorr (by Search Engine): Sequest HT
	APIQDIWYHEDR	High		1	Q9Y3D9	0	1542.73	2.84
	EVPQDQHLEAPADQSK	High		1	Q9Y3D9	0	1791.85	2.42
	AFDLFNPNFK	High		1	Q9Y3D9	0	1212.6	1.88
	ALLAEGVILR	High		1	Q9Y3D9	0	1054.66	2.57
	FYSVYGSGQR	High		1	Q9Y3D9	0	1163.55	1.62
	LETVGSIFSR	High		1	Q9Y3D9	0	1108.6	2.24
Q96EL2	28S ribosomal protein S24, mitochondrial OS=Homo sapiens OX=9606 GN=MRPS24 PE=1 SV=1	11	1	1	1	19
	Sequence	Confidence	Modifications	# PSMs	Master Protein Accessions	# Missed Cleavages	Theo. MH+ [Da]	XCorr (by Search Engine): Sequest HT
	GWLSLHTGNLDGEDHAAER	High		1	Q96EL2	0	2077.97	3.26
P82663	28S ribosomal protein S25, mitochondrial OS=Homo sapiens OX=9606 GN=MRPS25 PE=1 SV=1	34	4	4	4	20.1
	Sequence	Confidence	Modifications	# PSMs	Master Protein Accessions	# Missed Cleavages	Theo. MH+ [Da]	XCorr (by Search Engine): Sequest HT
	VMTVNYNTHGELGEGAR	High		1	P82663	0	1847.87	3.55
	ECICEVEGQVPCPSLVPLPK	High	3xCarbamidomethyl [C2; C4; C12]	1	P82663	0	2311.11	3.91
	TLQYLSQGNVVFK	High		1	P82663	0	1496.81	2.69
	NMTPSPFLR	High		1	P82663	0	1062.54	1.81
Q9BYN8	28S ribosomal protein S26, mitochondrial OS=Homo sapiens OX=9606 GN=MRPS26 PE=1 SV=1	19	4	4	4	24.2
	Sequence	Confidence	Modifications	# PSMs	Master Protein Accessions	# Missed Cleavages	Theo. MH+ [Da]	XCorr (by Search Engine): Sequest HT
	KAEEVQAWAQR	High		1	Q9BYN8	1	1315.68	3.98
	ELMAWNQAENR	High		1	Q9BYN8	0	1361.63	2.87
	MEFVSEVQR	High		1	Q9BYN8	0	1124.54	2.11
	VEAALDSR	High		1	Q9BYN8	0	860.447	2.17
Q92552	28S ribosomal protein S27, mitochondrial OS=Homo sapiens OX=9606 GN=MRPS27 PE=1 SV=3	22	7	7	7	47.6
	Sequence	Confidence	Modifications	# PSMs	Master Protein Accessions	# Missed Cleavages	Theo. MH+ [Da]	XCorr (by Search Engine): Sequest HT
	LVEQLDIEETEQSK	High		1	Q92552	0	1660.83	2.81
	IESEGLLSLTTQLVK	High		1	Q92552	0	1630.93	3.5
	NFGASLLLPGLK	High		1	Q92552	0	1229.73	2.37
	AVYHNMPLIWKPGYLDR	High		1	Q92552	0	2073.07	2.89
	EALDVLGAVLK	High		1	Q92552	0	1127.67	2.84
	EEIDHAEYYLYK	High		1	Q92552	0	1572.72	2.99
	VAASPEDIK	High		1	Q92552	0	929.494	2.18
Q9Y2Q9	28S ribosomal protein S28, mitochondrial OS=Homo sapiens OX=9606 GN=MRPS28 PE=1 SV=1	18	3	4	3	20.8
	Sequence	Confidence	Modifications	# PSMs	Master Protein Accessions	# Missed Cleavages	Theo. MH+ [Da]	XCorr (by Search Engine): Sequest HT
	IFHIVENDLYIDFGGK	High		2	Q9Y2Q9	0	1879.96	3.32
	AGGFASALER	High		1	Q9Y2Q9	0	978.5	2.03
	HSELLQK	High		1	Q9Y2Q9	0	854.473	2.14
P51398	28S ribosomal protein S29, mitochondrial OS=Homo sapiens OX=9606 GN=DAP3 PE=1 SV=1	28	8	10	8	45.5
	Sequence	Confidence	Modifications	# PSMs	Master Protein Accessions	# Missed Cleavages	Theo. MH+ [Da]	XCorr (by Search Engine): Sequest HT
	KPALELLHYLK	High		1	P51398	0	1324.8	4.31
	GSPLGEVVEQGITR	High		1	P51398	0	1441.76	2.65
	SPIAPEELALVHNLR	High		2	P51398	0	1658.92	4.21
	NDWHGGAIVSALSQTGSLFKPR	High		2	P51398	0	2341.2	4.38
	FDQPLEASTWLK	High		1	P51398	0	1434.73	2.99
	EFESCIQYYLENNWLQHEK	High	1xCarbamidomethyl [C5]	1	P51398	0	2530.13	3.77
	ELLFLSNANPSLLER	High		1	P51398	0	1715.93	3.73
	EDKSPIAPEELALVHNLR	High		1	P51398	1	2031.09	2.49
Q92665	28S ribosomal protein S31, mitochondrial OS=Homo sapiens OX=9606 GN=MRPS31 PE=1 SV=3	18	6	6	6	45.3
	Sequence	Confidence	Modifications	# PSMs	Master Protein Accessions	# Missed Cleavages	Theo. MH+ [Da]	XCorr (by Search Engine): Sequest HT
	SELLSQLQQHEEESR	High		1	Q92665	0	1812.87	2.18
	IQFDEGYDNYPGQEK	High		1	Q92665	0	1802.79	3.07
	ISFSNIISDMK	High		1	Q92665	0	1254.64	2.43
	EAPETDTSPSLWDVEFAK	High		1	Q92665	0	2021.93	2.92
	HLESFPK	High		1	Q92665	0	857.452	2.02
	DLLGIIK	High		1	Q92665	0	771.497	1.92
Q9Y291	28S ribosomal protein S33, mitochondrial OS=Homo sapiens OX=9606 GN=MRPS33 PE=1 SV=1	6	1	1	1	12.6
	Sequence	Confidence	Modifications	# PSMs	Master Protein Accessions	# Missed Cleavages	Theo. MH+ [Da]	XCorr (by Search Engine): Sequest HT
	FLGLYR	High		1	Q9Y291	0	768.44	1.35
P82930	28S ribosomal protein S34, mitochondrial OS=Homo sapiens OX=9606 GN=MRPS34 PE=1 SV=2	22	5	6	5	25.6
	Sequence	Confidence	Modifications	# PSMs	Master Protein Accessions	# Missed Cleavages	Theo. MH+ [Da]	XCorr (by Search Engine): Sequest HT
	EIEHVMYHDWR	High		2	P82930	0	1514.68	2.49
	LPLFGLGR	High		1	P82930	0	872.535	2.53
	VRPDYTAQNLDHGK	High		1	P82930	0	1613.8	1.93
	AWGILTFK	High		1	P82930	0	935.535	1.99
	LLQLLGR	High		1	P82930	0	812.535	1.98
P82673	28S ribosomal protein S35, mitochondrial OS=Homo sapiens OX=9606 GN=MRPS35 PE=1 SV=1	29	7	7	7	36.8
	Sequence	Confidence	Modifications	# PSMs	Master Protein Accessions	# Missed Cleavages	Theo. MH+ [Da]	XCorr (by Search Engine): Sequest HT
	HFPIEIDSTDYVSSGPSVR	High		1	P82673	0	2106.01	2.22
	SKTEADMEEYIWENSSSER	High		1	P82673	1	2290.98	1.81
	NEEENENSISQYK	High		1	P82673	0	1583.68	2.88
	DFCTEWPAALDSDEK	High	1xCarbamidomethyl [C3]	1	P82673	0	1783.75	3.07
	LSSLNLDDHAK	High		1	P82673	0	1212.62	1.8
	NILETLLQMK	High		1	P82673	0	1202.68	2.53
	EGNLELLK	High		1	P82673	0	915.515	2.2
P82909	28S ribosomal protein S36, mitochondrial OS=Homo sapiens OX=9606 GN=MRPS36 PE=1 SV=2	56	4	4	4	11.5
	Sequence	Confidence	Modifications	# PSMs	Master Protein Accessions	# Missed Cleavages	Theo. MH+ [Da]	XCorr (by Search Engine): Sequest HT
	SAGLPSHSSVISQHSK	High		1	P82909	0	1621.83	2.31
	SPDLLMYQGPPDTAEIIK	High		1	P82909	0	1988	2.95
	LVSQEEMEFIQR	High		1	P82909	0	1508.74	2.34
	DNPKPNVSEALR	High		1	P82909	0	1339.7	1.97
P82675	28S ribosomal protein S5, mitochondrial OS=Homo sapiens OX=9606 GN=MRPS5 PE=1 SV=2	3	1	1	1	48
	Sequence	Confidence	Modifications	# PSMs	Master Protein Accessions	# Missed Cleavages	Theo. MH+ [Da]	XCorr (by Search Engine): Sequest HT
	EECGPLPIVVASPR	High	1xCarbamidomethyl [C3]	1	P82675	0	1523.79	3.4
P82932	28S ribosomal protein S6, mitochondrial OS=Homo sapiens OX=9606 GN=MRPS6 PE=1 SV=3	33	4	4	4	14.2
	Sequence	Confidence	Modifications	# PSMs	Master Protein Accessions	# Missed Cleavages	Theo. MH+ [Da]	XCorr (by Search Engine): Sequest HT
	ECEGIVPVPLAEK	High	1xCarbamidomethyl [C2]	1	P82932	0	1440.74	2.49
	YELALILK	High		1	P82932	0	962.592	2.02
	HPLTQELK	High		1	P82932	0	965.541	1.89
	AMQRPETAATLK	High		1	P82932	0	1316.7	2.58
Q9Y2R9	28S ribosomal protein S7, mitochondrial OS=Homo sapiens OX=9606 GN=MRPS7 PE=1 SV=2	25	5	7	5	28.1
	Sequence	Confidence	Modifications	# PSMs	Master Protein Accessions	# Missed Cleavages	Theo. MH+ [Da]	XCorr (by Search Engine): Sequest HT
	KPVEELTEEEK	High		1	Q9Y2R9	0	1330.67	3.34
	LLEAFHNQGPVIK	High		2	Q9Y2R9	0	1465.82	3.57
	YHAASAEEQATIER	High		2	Q9Y2R9	0	1575.74	2.52
	TSSVFEDPVISK	High		1	Q9Y2R9	0	1308.67	1.93
	SLMIQTLEAVK	High		1	Q9Y2R9	0	1232.69	2.21
P82933	28S ribosomal protein S9, mitochondrial OS=Homo sapiens OX=9606 GN=MRPS9 PE=1 SV=2	31	9	9	9	45.8
	Sequence	Confidence	Modifications	# PSMs	Master Protein Accessions	# Missed Cleavages	Theo. MH+ [Da]	XCorr (by Search Engine): Sequest HT
	LLTSQCGAAEEEFVQR	High	1xCarbamidomethyl [C6]	1	P82933	0	1837.87	3.02
	LSDLDYMQFIR	High		1	P82933	0	1400.69	3.49
	AIAYLFPSGLFEK	High		1	P82933	0	1455.79	3.16
	ALCSFVTEDEVEWMR	High	1xCarbamidomethyl [C3]	1	P82933	0	1871.83	2.69
	AIQWGEDGRPFHYLFYTGK	High		1	P82933	0	2285.11	2.58
	HDVTCTVSGGGR	High	1xCarbamidomethyl [C5]	1	P82933	0	1245.56	1.34
	EQLMFPFHFVDR	High		1	P82933	0	1565.76	3.03
	VNGIDYQLYFPITQDR	High		1	P82933	0	1941.97	2.68
	QAGLLTTDPR	High		1	P82933	0	1071.58	2.46
O75600	2-amino-3-ketobutyrate coenzyme A ligase, mitochondrial OS=Homo sapiens OX=9606 GN=GCAT PE=1 SV=1	10	2	3	2	45.3
	Sequence	Confidence	Modifications	# PSMs	Master Protein Accessions	# Missed Cleavages	Theo. MH+ [Da]	XCorr (by Search Engine): Sequest HT
	ALGGASGGYTTGPGPLVSLLR	High		2	O75600	0	1944.05	3.25
	YGALVFMDECHATGFLGPTGR	High	1xCarbamidomethyl [C10]	1	O75600	0	2299.06	3.64
Q9UJ83	2-hydroxyacyl-CoA lyase 1 OS=Homo sapiens OX=9606 GN=HACL1 PE=1 SV=2	2	1	1	1	63.7
	Sequence	Confidence	Modifications	# PSMs	Master Protein Accessions	# Missed Cleavages	Theo. MH+ [Da]	XCorr (by Search Engine): Sequest HT
	GAAYAHAEESIK	High		1	Q9UJ83	0	1246.61	2.35
P52758	2-iminobutanoate/2-iminopropanoate deaminase OS=Homo sapiens OX=9606 GN=RIDA PE=1 SV=1	15	2	2	2	14.5
	Sequence	Confidence	Modifications	# PSMs	Master Protein Accessions	# Missed Cleavages	Theo. MH+ [Da]	XCorr (by Search Engine): Sequest HT
	AAYQVAALPK	High		1	P52758	0	1031.59	2.58
	AAGCDFTNVVK	High	1xCarbamidomethyl [C4]	1	P52758	0	1181.56	2.94
Q5HYK3	2-methoxy-6-polyprenyl-1,4-benzoquinol methylase, mitochondrial OS=Homo sapiens OX=9606 GN=COQ5 PE=1 SV=2	10	2	2	2	37.1
	Sequence	Confidence	Modifications	# PSMs	Master Protein Accessions	# Missed Cleavages	Theo. MH+ [Da]	XCorr (by Search Engine): Sequest HT
	MHPLPGTQLLDVAGGTGDIAFR	High		1	Q5HYK3	0	2266.16	4.39
	FLNYVQSQHQR	High		1	Q5HYK3	0	1419.71	2.16
Q02218	2-oxoglutarate dehydrogenase, mitochondrial OS=Homo sapiens OX=9606 GN=OGDH PE=1 SV=3	28	21	26	21	115.9
	Sequence	Confidence	Modifications	# PSMs	Master Protein Accessions	# Missed Cleavages	Theo. MH+ [Da]	XCorr (by Search Engine): Sequest HT
	GSLAAVAHAQSLVEAQPNVDK	High		2	Q02218	0	2105.1	4.93
	LVEDHLAVQSLIR	High		2	Q02218	0	1492.85	3.78
	NTNAGAPPGTAYQSPLPLSR	High		1	Q02218	0	2012.02	2.05
	LGFYGLDESDLDK	High		1	Q02218	0	1471.7	2.62
	NQGYYDYVKPR	High		2	Q02218	0	1402.67	2.33
	NITLSLVANPSHLEAADPVVMGK	High		2	Q02218	0	2376.26	4.54
	YPNAELAWCQEEHK	High	1xCarbamidomethyl [C9]	2	Q02218	0	1774.79	3.24
	YAELLVSQGVVNQPEYEEEISK	High		1	Q02218	0	2524.25	2.63
	FLQMCNDDPDVLPDLK	High	1xCarbamidomethyl [C5]	1	Q02218	0	1919.89	3.17
	FGLEGCEVLIPALK	High	1xCarbamidomethyl [C6]	1	Q02218	0	1545.83	2.67
	VFHLPTTTFIGGQESALPLR	High		1	Q02218	0	2184.18	4.03
	VIPEDGPAAQNPENVK	High		1	Q02218	0	1677.84	2.23
	SSFDEMLPGTHFQR	High		1	Q02218	0	1651.75	1.8
	LLDTAFDLDVFK	High		1	Q02218	0	1396.74	2.57
	YAELLVSQGVVNQPEYEEEISKYDK	High		1	Q02218	1	2930.43	2.81
	DMVGQVAITR	High		1	Q02218	0	1089.57	1.99
	HHVLHDQNVDKR	High		1	Q02218	1	1497.77	1.7
	ICEEAFAR	High	1xCarbamidomethyl [C2]	1	Q02218	0	995.461	2.02
	FEEFLQR	High		1	Q02218	0	968.484	1.8
	THLTELQR	High		1	Q02218	0	997.543	1.41
	LNVLANVIR	High		1	Q02218	0	1011.63	2.29
P12694	2-oxoisovalerate dehydrogenase subunit alpha, mitochondrial OS=Homo sapiens OX=9606 GN=BCKDHA PE=1 SV=2	7	2	2	2	50.4
	Sequence	Confidence	Modifications	# PSMs	Master Protein Accessions	# Missed Cleavages	Theo. MH+ [Da]	XCorr (by Search Engine): Sequest HT
	HYLLSQGWWDEEQEK	High		1	P12694	0	1947.89	3
	VDGNDVFAVYNATK	High		1	P12694	0	1512.73	3.28
P21953	2-oxoisovalerate dehydrogenase subunit beta, mitochondrial OS=Homo sapiens OX=9606 GN=BCKDHB PE=1 SV=2	6	2	2	2	43.1
	Sequence	Confidence	Modifications	# PSMs	Master Protein Accessions	# Missed Cleavages	Theo. MH+ [Da]	XCorr (by Search Engine): Sequest HT
	SGDLFNCGSLTIR	High	1xCarbamidomethyl [C7]	1	P21953	0	1439.69	3.02
	LGVSCEVIDLR	High	1xCarbamidomethyl [C5]	1	P21953	0	1260.66	1.58
Q9H2F3	3 beta-hydroxysteroid dehydrogenase type 7 OS=Homo sapiens OX=9606 GN=HSD3B7 PE=1 SV=2	6	2	2	2	41
	Sequence	Confidence	Modifications	# PSMs	Master Protein Accessions	# Missed Cleavages	Theo. MH+ [Da]	XCorr (by Search Engine): Sequest HT
	NVIEACVQTGTR	High	1xCarbamidomethyl [C6]	1	Q9H2F3	0	1347.67	2.18
	TIHEVNVQGTR	High		1	Q9H2F3	0	1253.66	2.03
O95861	3'(2'),5'-bisphosphate nucleotidase 1 OS=Homo sapiens OX=9606 GN=BPNT1 PE=1 SV=1	15	3	3	3	33.4
	Sequence	Confidence	Modifications	# PSMs	Master Protein Accessions	# Missed Cleavages	Theo. MH+ [Da]	XCorr (by Search Engine): Sequest HT
	VIAEGDLGIVEK	High		1	O95861	0	1242.69	2.67
	AIAGVINQPYYNYEAGPDAVLGR	High		1	O95861	0	2451.23	3.32
	ASAYVFASPGCK	High	1xCarbamidomethyl [C11]	1	O95861	0	1257.59	1.49
Q9BYD6	39S ribosomal protein L1, mitochondrial OS=Homo sapiens OX=9606 GN=MRPL1 PE=1 SV=2	25	8	8	8	36.9
	Sequence	Confidence	Modifications	# PSMs	Master Protein Accessions	# Missed Cleavages	Theo. MH+ [Da]	XCorr (by Search Engine): Sequest HT
	HRPLNLGPFVVR	High		1	Q9BYD6	0	1404.82	2.76
	IAEENGAAFAGGTSLIQK	High		1	Q9BYD6	0	1776.91	4.41
	VAVFTENASEVK	High		1	Q9BYD6	0	1293.67	2.59
	AYPYMEGEPEDDVYLKR	High		1	Q9BYD6	1	2074.94	1.96
	AYPYMEGEPEDDVYLK	High		1	Q9BYD6	0	1918.84	2.12
	IDPLLPK	High		1	Q9BYD6	0	795.497	1.92
	SSTSEGLLLK	High		1	Q9BYD6	0	1034.57	2.58
	MLELFK	High		1	Q9BYD6	0	780.432	1.67
Q7Z7H8	39S ribosomal protein L10, mitochondrial OS=Homo sapiens OX=9606 GN=MRPL10 PE=1 SV=3	6	1	1	1	29.3
	Sequence	Confidence	Modifications	# PSMs	Master Protein Accessions	# Missed Cleavages	Theo. MH+ [Da]	XCorr (by Search Engine): Sequest HT
	MIAVCQNVALSAEDK	High	1xCarbamidomethyl [C5]	1	Q7Z7H8	0	1648.8	2.45
Q9Y3B7	39S ribosomal protein L11, mitochondrial OS=Homo sapiens OX=9606 GN=MRPL11 PE=1 SV=1	38	6	6	6	20.7
	Sequence	Confidence	Modifications	# PSMs	Master Protein Accessions	# Missed Cleavages	Theo. MH+ [Da]	XCorr (by Search Engine): Sequest HT
	IGQPTVSYFLK	High		1	Q9Y3B7	0	1252.69	2.9
	AQDEAFALQDVPLSSVVR	High		1	Q9Y3B7	0	1945	2.85
	EADLAAQEEAAKK	High		1	Q9Y3B7	1	1373.69	3
	DLSSEELAAFQK	High		1	Q9Y3B7	0	1337.66	2.42
	EVAGLVTLK	High		1	Q9Y3B7	0	929.567	2
	GVSINQFCK	High	1xCarbamidomethyl [C8]	1	Q9Y3B7	0	1052.52	1.94
P52815	39S ribosomal protein L12, mitochondrial OS=Homo sapiens OX=9606 GN=MRPL12 PE=1 SV=2	28	5	8	5	21.3
	Sequence	Confidence	Modifications	# PSMs	Master Protein Accessions	# Missed Cleavages	Theo. MH+ [Da]	XCorr (by Search Engine): Sequest HT
	IQQLVQDIASLTLLEISDLNELLK	High		2	P52815	0	2709.53	4.77
	NYIQGINLVQAK	High		1	P52815	0	1360.76	2.25
	LTEAKPVDK	High		2	P52815	0	1000.57	2.51
	KLVESLPQEIK	High		2	P52815	1	1283.76	2.99
	LVESLPQEIK	High		1	P52815	0	1155.66	1.31
Q9BYD1	39S ribosomal protein L13, mitochondrial OS=Homo sapiens OX=9606 GN=MRPL13 PE=1 SV=1	49	8	9	8	20.7
	Sequence	Confidence	Modifications	# PSMs	Master Protein Accessions	# Missed Cleavages	Theo. MH+ [Da]	XCorr (by Search Engine): Sequest HT
	RLDEYTQEEIDAFPR	High		2	Q9BYD1	1	1881.9	3.03
	LHLFPDEYIPEDILK	High		1	Q9BYD1	0	1841.97	2.87
	VYSSHTGYPGGFR	High		1	Q9BYD1	0	1427.67	2.36
	APQQWATFAR	High		1	Q9BYD1	0	1175.6	2.1
	HIAFSGNK	High		1	Q9BYD1	0	873.458	2.04
	LAIYGMLPK	High		1	Q9BYD1	0	1005.58	2.1
	QVTAAQLHLR	High		1	Q9BYD1	0	1136.65	1.84
	LAAMASIR	High		1	Q9BYD1	0	832.471	1.92
Q6P1L8	39S ribosomal protein L14, mitochondrial OS=Homo sapiens OX=9606 GN=MRPL14 PE=1 SV=1	30	3	4	3	15.9
	Sequence	Confidence	Modifications	# PSMs	Master Protein Accessions	# Missed Cleavages	Theo. MH+ [Da]	XCorr (by Search Engine): Sequest HT
	VVDNSALGNSPYHR	High		2	Q6P1L8	0	1528.75	2.24
	FDSNNVVLIEDNGNPVGTR	High		1	Q6P1L8	0	2060	3.23
	VGDQILLAIK	High		1	Q6P1L8	0	1069.66	2.34
Q9P015	39S ribosomal protein L15, mitochondrial OS=Homo sapiens OX=9606 GN=MRPL15 PE=1 SV=1	23	5	6	5	33.4
	Sequence	Confidence	Modifications	# PSMs	Master Protein Accessions	# Missed Cleavages	Theo. MH+ [Da]	XCorr (by Search Engine): Sequest HT
	KYGYILPDITKDELFK	High		1	Q9P015	2	1943.05	3.59
	ILKPTDENLLK	High		1	Q9P015	0	1283.76	2.46
	DYGVQLVEEGADTFTAK	High		2	Q9P015	0	1842.88	3.12
	MLPPEELVPYYTDAK	High		1	Q9P015	0	1765.87	2.9
	LQYLIDLGR	High		1	Q9P015	0	1090.63	2.41
Q9NX20	39S ribosomal protein L16, mitochondrial OS=Homo sapiens OX=9606 GN=MRPL16 PE=1 SV=1	14	3	3	3	28.4
	Sequence	Confidence	Modifications	# PSMs	Master Protein Accessions	# Missed Cleavages	Theo. MH+ [Da]	XCorr (by Search Engine): Sequest HT
	GAIDHYVTPVK	High		1	Q9NX20	0	1199.64	3.57
	TLLPVPSFEDVSIPEKPK	High		1	Q9NX20	0	1996.1	2.8
	NMFAIWR	High		1	Q9NX20	0	937.471	1.72
Q9NRX2	39S ribosomal protein L17, mitochondrial OS=Homo sapiens OX=9606 GN=MRPL17 PE=1 SV=1	6	1	1	1	20
	Sequence	Confidence	Modifications	# PSMs	Master Protein Accessions	# Missed Cleavages	Theo. MH+ [Da]	XCorr (by Search Engine): Sequest HT
	YKDQTGGYTR	High		1	Q9NRX2	1	1188.56	1.34
Q9H0U6	39S ribosomal protein L18, mitochondrial OS=Homo sapiens OX=9606 GN=MRPL18 PE=1 SV=1	17	3	3	3	20.6
	Sequence	Confidence	Modifications	# PSMs	Master Protein Accessions	# Missed Cleavages	Theo. MH+ [Da]	XCorr (by Search Engine): Sequest HT
	LQSAMTEGGVVLR	High		1	Q9H0U6	0	1360.73	3.63
	VVVSASTR	High		1	Q9H0U6	0	818.473	1.87
	NLELLSVAR	High		1	Q9H0U6	0	1014.59	2.1
P49406	39S ribosomal protein L19, mitochondrial OS=Homo sapiens OX=9606 GN=MRPL19 PE=1 SV=2	37	8	9	8	33.5
	Sequence	Confidence	Modifications	# PSMs	Master Protein Accessions	# Missed Cleavages	Theo. MH+ [Da]	XCorr (by Search Engine): Sequest HT
	ISQFLGICIQR	High	1xCarbamidomethyl [C8]	1	P49406	0	1334.72	1.71
	NVIEGQGVEICFELYNPR	High	1xCarbamidomethyl [C11]	1	P49406	0	2137.04	4.62
	DALPEYSTFDVNMKPVVQEPNQK	High		1	P49406	0	2649.29	3.69
	VLHIPEFYVGSILR	High		2	P49406	0	1642.93	3.78
	FDLCLTEQQMK	High	1xCarbamidomethyl [C4]	1	P49406	0	1412.65	2.95
	WNQPWLEFDMMR	High		1	P49406	0	1652.73	3.27
	LDDSLLYLR	High		1	P49406	0	1107.6	2.35
	GLGATFILR	High		1	P49406	0	947.567	2.2
Q7Z2W9	39S ribosomal protein L21, mitochondrial OS=Homo sapiens OX=9606 GN=MRPL21 PE=1 SV=2	26	4	4	4	22.8
	Sequence	Confidence	Modifications	# PSMs	Master Protein Accessions	# Missed Cleavages	Theo. MH+ [Da]	XCorr (by Search Engine): Sequest HT
	VNEMIVTGQYGR	High		1	Q7Z2W9	0	1366.68	1.7
	LFAVVHFASR	High		1	Q7Z2W9	0	1146.64	2.33
	TSLSSPPWPEVVLPDPVEETR	High		1	Q7Z2W9	0	2335.18	2.21
	IVTTPQTVLR	High		1	Q7Z2W9	0	1127.68	1.99
Q9NWU5	39S ribosomal protein L22, mitochondrial OS=Homo sapiens OX=9606 GN=MRPL22 PE=1 SV=1	12	2	2	2	23.6
	Sequence	Confidence	Modifications	# PSMs	Master Protein Accessions	# Missed Cleavages	Theo. MH+ [Da]	XCorr (by Search Engine): Sequest HT
	IVYPPQLPGEPR	High		1	Q9NWU5	0	1365.75	1.72
	LVEGPPPPPEPPK	High		1	Q9NWU5	0	1353.74	1.73
Q16540	39S ribosomal protein L23, mitochondrial OS=Homo sapiens OX=9606 GN=MRPL23 PE=1 SV=1	15	2	2	2	17.8
	Sequence	Confidence	Modifications	# PSMs	Master Protein Accessions	# Missed Cleavages	Theo. MH+ [Da]	XCorr (by Search Engine): Sequest HT
	NYLEGIYNVPVAAVR	High		1	Q16540	0	1677.9	3.48
	NVVYPLYR	High		1	Q16540	0	1023.56	2.01
Q96A35	39S ribosomal protein L24, mitochondrial OS=Homo sapiens OX=9606 GN=MRPL24 PE=1 SV=1	19	4	6	4	24.9
	Sequence	Confidence	Modifications	# PSMs	Master Protein Accessions	# Missed Cleavages	Theo. MH+ [Da]	XCorr (by Search Engine): Sequest HT
	GTMIPSEAPLLHR	High		1	Q96A35	0	1421.76	2.95
	NWVVVGGLNTHYR	High		3	Q96A35	0	1514.79	2.74
	KPTEIEWR	High		1	Q96A35	0	1058.56	2.05
	NPPWIR	High		1	Q96A35	0	782.431	1.56
Q9P0M9	39S ribosomal protein L27, mitochondrial OS=Homo sapiens OX=9606 GN=MRPL27 PE=1 SV=1	21	2	2	2	16.1
	Sequence	Confidence	Modifications	# PSMs	Master Protein Accessions	# Missed Cleavages	Theo. MH+ [Da]	XCorr (by Search Engine): Sequest HT
	TFVHVVPAKPEGTFK	High		1	Q9P0M9	0	1656.91	3.88
	MEGHYVHAGNIIATQR	High		1	Q9P0M9	0	1796.89	1.88
Q13084	39S ribosomal protein L28, mitochondrial OS=Homo sapiens OX=9606 GN=MRPL28 PE=1 SV=4	3	1	1	1	30.1
	Sequence	Confidence	Modifications	# PSMs	Master Protein Accessions	# Missed Cleavages	Theo. MH+ [Da]	XCorr (by Search Engine): Sequest HT
	YPVWLWK	High		1	Q13084	0	991.54	1.92
P09001	39S ribosomal protein L3, mitochondrial OS=Homo sapiens OX=9606 GN=MRPL3 PE=1 SV=1	14	3	3	3	38.6
	Sequence	Confidence	Modifications	# PSMs	Master Protein Accessions	# Missed Cleavages	Theo. MH+ [Da]	XCorr (by Search Engine): Sequest HT
	HVVTLLQVQDCHVLK	High	1xCarbamidomethyl [C11]	1	P09001	0	1788.98	3.23
	LCPLKDEPWPIHPWEPGSFR	High	1xCarbamidomethyl [C2]	1	P09001	1	2461.21	2.67
	QLVSDEDKAQLASK	High		1	P09001	1	1531.8	2.89
Q8TCC3	39S ribosomal protein L30, mitochondrial OS=Homo sapiens OX=9606 GN=MRPL30 PE=1 SV=1	7	1	1	1	18.5
	Sequence	Confidence	Modifications	# PSMs	Master Protein Accessions	# Missed Cleavages	Theo. MH+ [Da]	XCorr (by Search Engine): Sequest HT
	VFQASPEDHEK	High		1	Q8TCC3	0	1286.6	1.84
Q9BYC8	39S ribosomal protein L32, mitochondrial OS=Homo sapiens OX=9606 GN=MRPL32 PE=1 SV=1	7	1	1	1	21.4
	Sequence	Confidence	Modifications	# PSMs	Master Protein Accessions	# Missed Cleavages	Theo. MH+ [Da]	XCorr (by Search Engine): Sequest HT
	NNIDVCPECGHLK	High	2xCarbamidomethyl [C6; C9]	1	Q9BYC8	0	1555.7	2.21
O75394	39S ribosomal protein L33, mitochondrial OS=Homo sapiens OX=9606 GN=MRPL33 PE=1 SV=1	17	1	1	1	7.6
	Sequence	Confidence	Modifications	# PSMs	Master Protein Accessions	# Missed Cleavages	Theo. MH+ [Da]	XCorr (by Search Engine): Sequest HT
	LTLLHYDPVVK	High		1	O75394	0	1297.75	2.39
Q9BZE1	39S ribosomal protein L37, mitochondrial OS=Homo sapiens OX=9606 GN=MRPL37 PE=1 SV=2	34	11	15	11	48.1
	Sequence	Confidence	Modifications	# PSMs	Master Protein Accessions	# Missed Cleavages	Theo. MH+ [Da]	XCorr (by Search Engine): Sequest HT
	SPPLHEHPLYK	High		2	Q9BZE1	0	1317.69	2.38
	NDTGFQEGYPYPYPHTLYLLDK	High		1	Q9BZE1	0	2631.24	3.42
	NHVLETFYPISPIIDLHECNIYDVK	High	1xCarbamidomethyl [C19]	2	Q9BZE1	0	3029.51	4.69
	VVVEPVGPVGFKPETFR	High		2	Q9BZE1	0	1857.03	2.96
	VLEQPVVVQSVGTDGR	High		1	Q9BZE1	0	1682.91	2.31
	ETYCPVIVDNLIQLCK	High	2xCarbamidomethyl [C4; C15]	1	Q9BZE1	0	1964.98	3.26
	LWQTTEEIPK	High		1	Q9BZE1	0	1244.65	2.18
	DQACYIFHHR	High	1xCarbamidomethyl [C4]	1	Q9BZE1	0	1346.61	2.56
	LIEGLPEK	High		1	Q9BZE1	0	898.524	1.88
	LWQTTEEIPKR	High		2	Q9BZE1	1	1400.75	2.4
	DPLPTIASR	High		1	Q9BZE1	0	969.536	2.39
Q96DV4	39S ribosomal protein L38, mitochondrial OS=Homo sapiens OX=9606 GN=MRPL38 PE=1 SV=2	29	9	11	9	44.6
	Sequence	Confidence	Modifications	# PSMs	Master Protein Accessions	# Missed Cleavages	Theo. MH+ [Da]	XCorr (by Search Engine): Sequest HT
	HQETMTPAGLSFFQCR	High	1xCarbamidomethyl [C15]	2	Q96DV4	0	1909.87	2.63
	AEQEAQAPHWWR	High		2	Q96DV4	0	1508.7	2.11
	QDQPIDFSEDARPSPCYQLAQR	High	1xCarbamidomethyl [C16]	1	Q96DV4	0	2621.2	1.9
	DLFHGATFVPR	High		1	Q96DV4	0	1259.65	2.35
	LAEYYGLYR	High		1	Q96DV4	0	1147.58	2.39
	IDIGLPPPK	High		1	Q96DV4	0	949.572	2.38
	LAFLLFK	High		1	Q96DV4	0	851.539	2.36
	TQQLLER	High		1	Q96DV4	0	887.495	1.61
	TPPLGPMPNSDIDLSNLER	High		1	Q96DV4	0	2066.02	2.69
Q9NYK5	39S ribosomal protein L39, mitochondrial OS=Homo sapiens OX=9606 GN=MRPL39 PE=1 SV=3	31	9	9	9	38.7
	Sequence	Confidence	Modifications	# PSMs	Master Protein Accessions	# Missed Cleavages	Theo. MH+ [Da]	XCorr (by Search Engine): Sequest HT
	IGDFIDVSEGPLIPR	High		1	Q9NYK5	0	1627.87	3.4
	TSICFQYEVSAVHNLQPTQPSLIR	High	1xCarbamidomethyl [C4]	1	Q9NYK5	0	2788.41	4.51
	FQGVSLPVHLR	High		1	Q9NYK5	0	1252.72	2.54
	TDPGTVFVMNK	High		1	Q9NYK5	0	1208.6	1.62
	DLPFETLEVEAK	High		1	Q9NYK5	0	1390.71	2.72
	YKVDFIEEK	High		1	Q9NYK5	1	1170.6	2.01
	AHFTIWDK	High		1	Q9NYK5	0	1017.52	1.98
	QLSLTPR	High		1	Q9NYK5	0	814.478	2.07
	DEYMVNLVR	High		1	Q9NYK5	0	1138.56	1.85
Q9BYD3	39S ribosomal protein L4, mitochondrial OS=Homo sapiens OX=9606 GN=MRPL4 PE=1 SV=1	19	4	4	4	34.9
	Sequence	Confidence	Modifications	# PSMs	Master Protein Accessions	# Missed Cleavages	Theo. MH+ [Da]	XCorr (by Search Engine): Sequest HT
	LDILHQVAMWQK	High		1	Q9BYD3	0	1481.79	2.55
	ATENPEQVASEGLPEPVLR	High		1	Q9BYD3	0	2036.03	3.35
	VGLADLHPDVFATAPR	High		1	Q9BYD3	0	1678.89	2.89
	RPVQAWVESLR	High		1	Q9BYD3	0	1340.74	2.96
Q9NQ50	39S ribosomal protein L40, mitochondrial OS=Homo sapiens OX=9606 GN=MRPL40 PE=1 SV=1	29	4	4	4	24.5
	Sequence	Confidence	Modifications	# PSMs	Master Protein Accessions	# Missed Cleavages	Theo. MH+ [Da]	XCorr (by Search Engine): Sequest HT
	AMLEAQQEALEELQLESPK	High		1	Q9NQ50	0	2157.07	3.7
	EGPHYTPPIPNYQPPEGR	High		1	Q9NQ50	0	2048.98	4.02
	DPNLFPFEK	High		1	Q9NQ50	0	1106.55	1.93
	ERPQVELTFEETER	High		1	Q9NQ50	0	1762.86	1.51
Q8IXM3	39S ribosomal protein L41, mitochondrial OS=Homo sapiens OX=9606 GN=MRPL41 PE=1 SV=1	5	1	1	1	15.4
	Sequence	Confidence	Modifications	# PSMs	Master Protein Accessions	# Missed Cleavages	Theo. MH+ [Da]	XCorr (by Search Engine): Sequest HT
	LFQLYPR	High		1	Q8IXM3	0	936.53	1.69
Q9Y6G3	39S ribosomal protein L42, mitochondrial OS=Homo sapiens OX=9606 GN=MRPL42 PE=1 SV=1	27	2	2	2	16.7
	Sequence	Confidence	Modifications	# PSMs	Master Protein Accessions	# Missed Cleavages	Theo. MH+ [Da]	XCorr (by Search Engine): Sequest HT
	STYSPLPDDYNCNVELALTSDGR	High	1xCarbamidomethyl [C12]	1	Q9Y6G3	0	2587.16	2.13
	VEHLEEGPMIEQLSK	High		1	Q9Y6G3	0	1738.87	2.72
Q8N983	39S ribosomal protein L43, mitochondrial OS=Homo sapiens OX=9606 GN=MRPL43 PE=1 SV=1	17	4	5	4	23.4
	Sequence	Confidence	Modifications	# PSMs	Master Protein Accessions	# Missed Cleavages	Theo. MH+ [Da]	XCorr (by Search Engine): Sequest HT
	LADQSGLDVIR	High		2	Q8N983	0	1186.64	2.82
	SVEEISTLVQK	High		1	Q8N983	0	1232.67	2.72
	LSFSVSR	High		1	Q8N983	0	795.436	1.89
	YVQQLQR	High		1	Q8N983	0	934.51	1.69
Q9H9J2	39S ribosomal protein L44, mitochondrial OS=Homo sapiens OX=9606 GN=MRPL44 PE=1 SV=1	37	9	10	9	37.5
	Sequence	Confidence	Modifications	# PSMs	Master Protein Accessions	# Missed Cleavages	Theo. MH+ [Da]	XCorr (by Search Engine): Sequest HT
	QSGGTTALPLYFVGLYCDK	High	1xCarbamidomethyl [C17]	1	Q9H9J2	0	2090.03	3.49
	LQENFSLDLLK	High		1	Q9H9J2	0	1319.72	2.72
	LIAEGPGETVLVAEEEAAR	High		1	Q9H9J2	0	1954.01	3.39
	NLVDFLTGEEVVCHVAR	High	1xCarbamidomethyl [C13]	2	Q9H9J2	0	1957.98	4.12
	TAFVNSCYIK	High	1xCarbamidomethyl [C7]	1	Q9H9J2	0	1202.59	2.03
	IINPMGLLVEELK	High		1	Q9H9J2	0	1468.84	2.74
	SEKPNWDYHAEIQAFGHR	High		1	Q9H9J2	0	2185.02	2.22
	EAVLLNLK	High		1	Q9H9J2	0	899.556	2.3
	ELFEMWK	High		1	Q9H9J2	0	982.47	1.88
Q9BRJ2	39S ribosomal protein L45, mitochondrial OS=Homo sapiens OX=9606 GN=MRPL45 PE=1 SV=2	35	9	9	9	35.3
	Sequence	Confidence	Modifications	# PSMs	Master Protein Accessions	# Missed Cleavages	Theo. MH+ [Da]	XCorr (by Search Engine): Sequest HT
	LMYGQEDVPKDVLEYVVFEK	High		1	Q9BRJ2	1	2401.2	2.23
	LHTLVTEHCFPDMTWDIK	High	1xCarbamidomethyl [C9]	1	Q9BRJ2	0	2243.06	2.97
	CSSMMNQGNVYGQITVR	High	1xCarbamidomethyl [C1]	1	Q9BRJ2	0	1944.87	2.89
	QLTNPYGSWR	High		1	Q9BRJ2	0	1221.6	1.92
	TMASQVSIR	High		1	Q9BRJ2	0	992.519	2.11
	EFMQHAR	High		1	Q9BRJ2	0	918.425	1.96
	IKDYDANFK	High		1	Q9BRJ2	1	1113.56	1.9
	IVPPWAPPK	High		1	Q9BRJ2	0	1004.59	1.79
	FTPPIYQPK	High		1	Q9BRJ2	0	1090.59	1.49
Q9H2W6	39S ribosomal protein L46, mitochondrial OS=Homo sapiens OX=9606 GN=MRPL46 PE=1 SV=1	16	4	5	4	31.7
	Sequence	Confidence	Modifications	# PSMs	Master Protein Accessions	# Missed Cleavages	Theo. MH+ [Da]	XCorr (by Search Engine): Sequest HT
	ALLLTGDFSQAGNK	High		1	Q9H2W6	0	1434.76	2.44
	TLATLSENNMEAK	High		2	Q9H2W6	0	1421.69	1.84
	SLYSDHELR	High		1	Q9H2W6	0	1119.54	1.91
	DELGDYLKPK	High		1	Q9H2W6	0	1177.61	2.42
Q9HD33	39S ribosomal protein L47, mitochondrial OS=Homo sapiens OX=9606 GN=MRPL47 PE=1 SV=2	14	4	4	4	29.4
	Sequence	Confidence	Modifications	# PSMs	Master Protein Accessions	# Missed Cleavages	Theo. MH+ [Da]	XCorr (by Search Engine): Sequest HT
	VVDSMDALDK	High		1	Q9HD33	0	1092.52	2.3
	GLEEFFDDPK	High		1	Q9HD33	0	1196.55	2.2
	LLQTGQER	High		1	Q9HD33	0	944.516	1.72
	LWYVLLK	High		1	Q9HD33	0	934.576	1.81
Q96GC5	39S ribosomal protein L48, mitochondrial OS=Homo sapiens OX=9606 GN=MRPL48 PE=1 SV=2	11	2	2	2	23.9
	Sequence	Confidence	Modifications	# PSMs	Master Protein Accessions	# Missed Cleavages	Theo. MH+ [Da]	XCorr (by Search Engine): Sequest HT
	TIEVLQLQDQGSK	High		1	Q96GC5	0	1458.78	2.73
	EHTEEDFKGR	High		1	Q96GC5	1	1247.57	1.57
Q13405	39S ribosomal protein L49, mitochondrial OS=Homo sapiens OX=9606 GN=MRPL49 PE=1 SV=1	16	2	2	2	19.2
	Sequence	Confidence	Modifications	# PSMs	Master Protein Accessions	# Missed Cleavages	Theo. MH+ [Da]	XCorr (by Search Engine): Sequest HT
	FVESVDEYQFVER	High		1	Q13405	0	1646.77	3.45
	TPVTQVNEVTGTLR	High		1	Q13405	0	1514.82	2.79
Q8N5N7	39S ribosomal protein L50, mitochondrial OS=Homo sapiens OX=9606 GN=MRPL50 PE=1 SV=2	65	7	10	7	18.3
	Sequence	Confidence	Modifications	# PSMs	Master Protein Accessions	# Missed Cleavages	Theo. MH+ [Da]	XCorr (by Search Engine): Sequest HT
	SKFDELSASNLPPNLK	High		1	Q8N5N7	1	1759.92	2.95
	EVFGSSLPSNWQDISLEDSR	High		2	Q8N5N7	0	2266.06	2.62
	FNLLAHLADDLGHVVPNSR	High		2	Q8N5N7	0	2088.1	4.16
	DVLDFYNVPIQDR	High		1	Q8N5N7	0	1593.79	3.28
	EKEPVVVETVEEK	High		1	Q8N5N7	1	1514.79	2.94
	AYTPPEDLQSR	High		1	Q8N5N7	0	1276.62	1.36
	KEPILVCPPLR	High	1xCarbamidomethyl [C7]	2	Q8N5N7	1	1321.77	2.78
Q96EL3	39S ribosomal protein L53, mitochondrial OS=Homo sapiens OX=9606 GN=MRPL53 PE=1 SV=1	19	2	3	2	12.1
	Sequence	Confidence	Modifications	# PSMs	Master Protein Accessions	# Missed Cleavages	Theo. MH+ [Da]	XCorr (by Search Engine): Sequest HT
	STNLNCSVIADVR	High	1xCarbamidomethyl [C6]	2	Q96EL3	0	1448.72	2.69
	VQFCPFEK	High	1xCarbamidomethyl [C4]	1	Q96EL3	0	1054.5	1.99
Q6P161	39S ribosomal protein L54, mitochondrial OS=Homo sapiens OX=9606 GN=MRPL54 PE=1 SV=1	22	1	1	1	15.8
	Sequence	Confidence	Modifications	# PSMs	Master Protein Accessions	# Missed Cleavages	Theo. MH+ [Da]	XCorr (by Search Engine): Sequest HT
	GAVTSEALKDPDVCTDPVQLTTYAMGVNIYK	High	1xCarbamidomethyl [C14]	1	Q6P161	1	3356.64	5.43
Q7Z7F7	39S ribosomal protein L55, mitochondrial OS=Homo sapiens OX=9606 GN=MRPL55 PE=1 SV=1	25	3	4	3	15.1
	Sequence	Confidence	Modifications	# PSMs	Master Protein Accessions	# Missed Cleavages	Theo. MH+ [Da]	XCorr (by Search Engine): Sequest HT
	KEYEQELSDDLHVER	High		2	Q7Z7F7	1	1889.89	4.17
	QDGSTIHIR	High		1	Q7Z7F7	0	1026.53	1.88
	LYPVLLVK	High		1	Q7Z7F7	0	944.618	1.15
Q9BYD2	39S ribosomal protein L9, mitochondrial OS=Homo sapiens OX=9606 GN=MRPL9 PE=1 SV=2	9	2	2	2	30.2
	Sequence	Confidence	Modifications	# PSMs	Master Protein Accessions	# Missed Cleavages	Theo. MH+ [Da]	XCorr (by Search Engine): Sequest HT
	LLPQGLAVYASPENK	High		1	Q9BYD2	0	1599.87	2.37
	WELNPEIVAR	High		1	Q9BYD2	0	1226.65	2.62
Q9NP92	39S ribosomal protein S30, mitochondrial OS=Homo sapiens OX=9606 GN=MRPS30 PE=1 SV=2	14	5	5	5	50.3
	Sequence	Confidence	Modifications	# PSMs	Master Protein Accessions	# Missed Cleavages	Theo. MH+ [Da]	XCorr (by Search Engine): Sequest HT
	QYENHIFVGSK	High		1	Q9NP92	0	1321.65	2
	QNCADQIEVVFR	High	1xCarbamidomethyl [C3]	1	Q9NP92	0	1478.71	3.32
	AVACDCLLQEHFYLR	High	2xCarbamidomethyl [C4; C6]	1	Q9NP92	0	1894.89	3.01
	YPPIVASMTADSK	High		1	Q9NP92	0	1379.69	1.97
	YQIDDKPNNQIR	High		1	Q9NP92	0	1503.76	1.11
Q15125	3-beta-hydroxysteroid-Delta(8),Delta(7)-isomerase OS=Homo sapiens OX=9606 GN=EBP PE=1 SV=3	10	2	5	2	26.3
	Sequence	Confidence	Modifications	# PSMs	Master Protein Accessions	# Missed Cleavages	Theo. MH+ [Da]	XCorr (by Search Engine): Sequest HT
	HLTHAQSTLDAK	High		4	Q15125	0	1321.69	2.77
	AAVVPLGTWR	High		1	Q15125	0	1069.62	2.29
Q99714	3-hydroxyacyl-CoA dehydrogenase type-2 OS=Homo sapiens OX=9606 GN=HSD17B10 PE=1 SV=3	84	15	24	15	26.9
	Sequence	Confidence	Modifications	# PSMs	Master Protein Accessions	# Missed Cleavages	Theo. MH+ [Da]	XCorr (by Search Engine): Sequest HT
	KGQTHTLEDFQR	High		1	Q99714	1	1459.73	2.88
	GQTHTLEDFQR	High		1	Q99714	0	1331.63	2.13
	GVIINTASVAAFEGQVGQAAYSASK	High		2	Q99714	0	2439.25	4.69
	GLVAVITGGASGLGLATAER	High		5	Q99714	0	1813.02	4.97
	LVAGEMGQNEPDQGGQR	High		2	Q99714	0	1785.82	3.24
	LVGQGASAVLLDLPNSGGEAQAK	High		2	Q99714	0	2195.17	4.32
	LGDPAEYAHLVQAIIENPFLNGEVIR	High		1	Q99714	0	2878.51	4.19
	LGNNCVFAPADVTSEKDVQTALALAK	High	1xCarbamidomethyl [C5]	1	Q99714	1	2732.39	4.77
	VMTIAPGLFGTPLLTSLPEK	High		1	Q99714	0	2085.17	3.36
	VCNFLASQVPFPSR	High	1xCarbamidomethyl [C2]	3	Q99714	0	1621.82	3.18
	VDVAVNCAGIAVASK	High	1xCarbamidomethyl [C7]	1	Q99714	0	1473.77	2.86
	KLGNNCVFAPADVTSEK	High	1xCarbamidomethyl [C6]	1	Q99714	1	1849.91	3.18
	GGIVGMTLPIAR	High		1	Q99714	0	1184.68	3.14
	DVQTALALAK	High		1	Q99714	0	1029.59	2.1
	DLAPIGIR	High		1	Q99714	0	854.509	1.83
P31937	3-hydroxyisobutyrate dehydrogenase, mitochondrial OS=Homo sapiens OX=9606 GN=HIBADH PE=1 SV=2	39	9	11	9	35.3
	Sequence	Confidence	Modifications	# PSMs	Master Protein Accessions	# Missed Cleavages	Theo. MH+ [Da]	XCorr (by Search Engine): Sequest HT
	HGYPLIIYDVFPDACK	High	1xCarbamidomethyl [C15]	2	P31937	0	1907.94	2.9
	GSLLIDSSTIDPAVSK	High		1	P31937	0	1602.86	2.97
	SPILLGSLAHQIYR	High		1	P31937	0	1567.9	3.22
	MGAVFMDAPVSGGVGAAR	High		1	P31937	0	1692.82	4.05
	DLGLAQDSATSTK	High		1	P31937	0	1306.65	1.96
	TPVGFIGLGNMGNPMAK	High	1xOxidation [M11]	1	P31937	0	1719.86	2.8
	TPVGFIGLGNMGNPMAK	High		1	P31937	0	1703.86	3.83
	EFQDAGEQVVSSPADVAEK	High		1	P31937	0	2005.93	4.41
	ILNMSSGR	High		1	P31937	0	877.456	1.94
	LLGAASGLR	High		1	P31937	0	857.52	2.03
Q6NVY1	3-hydroxyisobutyryl-CoA hydrolase, mitochondrial OS=Homo sapiens OX=9606 GN=HIBCH PE=1 SV=2	35	11	13	11	43.5
	Sequence	Confidence	Modifications	# PSMs	Master Protein Accessions	# Missed Cleavages	Theo. MH+ [Da]	XCorr (by Search Engine): Sequest HT
	LAMLEEDLLALK	High		1	Q6NVY1	0	1358.76	3.35
	AGIATHFVDSEK	High		1	Q6NVY1	0	1274.64	2.88
	EVTEEDLNNHFK	High		1	Q6NVY1	0	1474.68	2.91
	ENIASVLENYHTESK	High		2	Q6NVY1	0	1733.83	3.2
	KWEQDPETFLIIIK	High		1	Q6NVY1	1	1759.96	3.11
	AFCAGGDIR	High	1xCarbamidomethyl [C3]	1	Q6NVY1	0	966.446	1.56
	AVLIDKDQSPK	High		1	Q6NVY1	1	1213.68	2.15
	LSQACMR	High	1xCarbamidomethyl [C5]	1	Q6NVY1	0	865.402	1.63
	IAPVFFR	High		2	Q6NVY1	0	849.498	1.67
	MSPTSLK	High		1	Q6NVY1	0	763.402	1.79
	INSCFSANTVEEIIENLQQDGSSFALEQLK	High	1xCarbamidomethyl [C4]	1	Q6NVY1	0	3384.63	2.81
P42765	3-ketoacyl-CoA thiolase, mitochondrial OS=Homo sapiens OX=9606 GN=ACAA2 PE=1 SV=2	59	15	20	15	41.9
	Sequence	Confidence	Modifications	# PSMs	Master Protein Accessions	# Missed Cleavages	Theo. MH+ [Da]	XCorr (by Search Engine): Sequest HT
	LCGSGFQSIVNGCQEICVK	High	3xCarbamidomethyl [C2; C13; C17]	1	P42765	0	2155.99	3.28
	QTMQVDEHARPQTTLEQLQK	High		1	P42765	0	2381.19	2.22
	ITAHLVHELR	High		1	P42765	0	1188.68	2.76
	VSPETVDSVIMGNVLQSSSDAIYLAR	High		1	P42765	0	2751.39	3.71
	VSPETVDSVIMGNVLQSSSDAIYLAR	High	1xOxidation [M11]	1	P42765	0	2767.38	2.72
	DGTVTAGNASGVADGAGAVIIASEDAVK	High		2	P42765	0	2516.25	3.72
	DGTVTAGNASGVADGAGAVIIASEDAVKK	High		1	P42765	1	2644.34	4.72
	DFTATDLSEFAAK	High		1	P42765	0	1415.67	1.83
	AANDAGYFNDEMAPIEVK	High		2	P42765	0	1954.89	3.38
	TNVNGGAIALGHPLGGSGSR	High		1	P42765	0	1834.95	3.51
	TPFGAYGGLLK	High		1	P42765	0	1123.61	2.38
	EAEVVLCGGTESMSQAPYCVR	High	2xCarbamidomethyl [C7; C19]	2	P42765	0	2343.04	4.47
	IVGYFVSGCDPSIMGIGPVPAISGALK	High	1xCarbamidomethyl [C9]	2	P42765	0	2705.4	3.79
	YALQSQQR	High		1	P42765	0	993.511	2.25
	SLDLDISK	High		1	P42765	0	890.483	2.08
	EECDKYALQSQQR	High	1xCarbamidomethyl [C3]	1	P42765	1	1654.75	2.08
P09110	3-ketoacyl-CoA thiolase, peroxisomal OS=Homo sapiens OX=9606 GN=ACAA1 PE=1 SV=2	48	10	12	10	44.3
	Sequence	Confidence	Modifications	# PSMs	Master Protein Accessions	# Missed Cleavages	Theo. MH+ [Da]	XCorr (by Search Engine): Sequest HT
	GPADSGWMPQAAPCLSGAPQASAADVVVVHGR	High	1xCarbamidomethyl [C14]	1	P09110	0	3159.51	3.5
	QCSSGLQAVASIAGGIR	High	1xCarbamidomethyl [C2]	1	P09110	0	1674.86	3.26
	NGSYDIGMACGVESMSLADR	High	1xCarbamidomethyl [C10]	1	P09110	0	2132.9	4.07
	DCLIPMGITSENVAER	High	1xCarbamidomethyl [C2]	2	P09110	0	1804.86	2.53
	DGSTTAGNSSQVSDGAAAILLAR	High		1	P09110	0	2162.07	3.57
	VNPLGGAVALGHPLGCTGAR	High	1xCarbamidomethyl [C16]	2	P09110	0	1917.01	3.47
	DVNLRPEQLGDICVGNVLQPGAGAIMAR	High	1xCarbamidomethyl [C13]	1	P09110	0	2963.52	4.08
	QVITLLNELK	High		1	P09110	0	1170.71	2.81
	SITVTQDEGIRPSTTMEGLAK	High		1	P09110	0	2234.13	2.09
	SKAEELGLPILGVLR	High		1	P09110	1	1594.95	1.95
P56937	3-keto-steroid reductase OS=Homo sapiens OX=9606 GN=HSD17B7 PE=1 SV=1	22	5	5	5	38.2
	Sequence	Confidence	Modifications	# PSMs	Master Protein Accessions	# Missed Cleavages	Theo. MH+ [Da]	XCorr (by Search Engine): Sequest HT
	LDCIYLNAGIMPNPQLNIK	High	1xCarbamidomethyl [C3]	1	P56937	0	2187.13	3.47
	LLAEDDELHLCLACR	High	2xCarbamidomethyl [C11; C14]	1	P56937	0	1827.87	1.93
	YATDLLSVALNR	High		1	P56937	0	1335.73	3.04
	ELEPLLCHSDNPSQLIWTSSR	High	1xCarbamidomethyl [C7]	1	P56937	0	2482.2	2.93
	NYIMTQK	High		1	P56937	0	897.45	1.65
P25325	3-mercaptopyruvate sulfurtransferase OS=Homo sapiens OX=9606 GN=MPST PE=1 SV=3	32	6	10	6	33.2
	Sequence	Confidence	Modifications	# PSMs	Master Protein Accessions	# Missed Cleavages	Theo. MH+ [Da]	XCorr (by Search Engine): Sequest HT
	HIPGAAFFDIDQCSDR	High	1xCarbamidomethyl [C13]	2	P25325	0	1848.83	2.85
	LGVGAATHVVIYDASDQGLYSAPR	High		1	P25325	0	2460.25	5.3
	ALVSAQWVAEALR	High		2	P25325	0	1413.78	3.69
	TSPYDHMLPGAEHFAEYAGR	High		2	P25325	0	2249.01	2.05
	TYEDIKENLESR	High		2	P25325	1	1496.72	2.51
	QNLPLSSGK	High		1	P25325	0	943.521	3.03
Q9NWU1	3-oxoacyl-[acyl-carrier-protein] synthase, mitochondrial OS=Homo sapiens OX=9606 GN=OXSM PE=1 SV=1	8	3	3	3	48.8
	Sequence	Confidence	Modifications	# PSMs	Master Protein Accessions	# Missed Cleavages	Theo. MH+ [Da]	XCorr (by Search Engine): Sequest HT
	LIGGESGIVSLVGEEYK	High		1	Q9NWU1	0	1749.93	2.53
	DHAYALAVSSTK	High		1	Q9NWU1	0	1262.64	2.5
	VSPFFVPK	High		1	Q9NWU1	0	920.524	2.07
O15530	3-phosphoinositide-dependent protein kinase 1 OS=Homo sapiens OX=9606 GN=PDPK1 PE=1 SV=1	2	1	1	1	63.1
	Sequence	Confidence	Modifications	# PSMs	Master Protein Accessions	# Missed Cleavages	Theo. MH+ [Da]	XCorr (by Search Engine): Sequest HT
	LGCEEMEGYGPLK	High	1xCarbamidomethyl [C3]	1	O15530	0	1482.66	2.8
P46783	40S ribosomal protein S10 OS=Homo sapiens OX=9606 GN=RPS10 PE=1 SV=1	47	7	20	7	18.9
	Sequence	Confidence	Modifications	# PSMs	Master Protein Accessions	# Missed Cleavages	Theo. MH+ [Da]	XCorr (by Search Engine): Sequest HT
	KAEAGAGSATEFQFR	High		2	P46783	1	1569.77	3.9
	HFYWYLTNEGIQYLR	High		4	P46783	0	2002.98	3.82
	DYLHLPPEIVPATLR	High		5	P46783	0	1733.96	3.05
	IAIYELLFK	High		6	P46783	0	1109.66	2.86
	NVPNLHVMK	High		1	P46783	0	1051.57	1.47
	HPELADK	High		1	P46783	0	809.415	1.89
	KDVHMPK	High		1	P46783	1	854.455	2.02
P62280	40S ribosomal protein S11 OS=Homo sapiens OX=9606 GN=RPS11 PE=1 SV=3	28	5	5	5	18.4
	Sequence	Confidence	Modifications	# PSMs	Master Protein Accessions	# Missed Cleavages	Theo. MH+ [Da]	XCorr (by Search Engine): Sequest HT
	DVQIGDIVTVGECRPLSK	High	1xCarbamidomethyl [C13]	1	P62280	0	1986.03	3.25
	EAIEGTYIDK	High		1	P62280	0	1138.56	1.94
	EAIEGTYIDKK	High		1	P62280	1	1266.66	2.72
	QPTIFQNK	High		1	P62280	0	975.526	1.67
	ILSGVVTK	High		1	P62280	0	816.519	2.21
P25398	40S ribosomal protein S12 OS=Homo sapiens OX=9606 GN=RPS12 PE=1 SV=3	48	6	13	6	14.5
	Sequence	Confidence	Modifications	# PSMs	Master Protein Accessions	# Missed Cleavages	Theo. MH+ [Da]	XCorr (by Search Engine): Sequest HT
	KVVGCSCVVVK	High	2xCarbamidomethyl [C5; C7]	2	P25398	1	1234.66	4.17
	LVEALCAEHQINLIK	High	1xCarbamidomethyl [C6]	6	P25398	0	1750.95	3.72
	QAHLCVLASNCDEPMYVK	High	2xCarbamidomethyl [C5; C11]	2	P25398	0	2134.97	5.27
	LGEWVGLCK	High	1xCarbamidomethyl [C8]	1	P25398	0	1061.54	2.49
	VVGCSCVVVK	High	2xCarbamidomethyl [C4; C6]	1	P25398	0	1106.57	3.07
	TALIHDGLAR	High		1	P25398	0	1066.6	2.33
P62277	40S ribosomal protein S13 OS=Homo sapiens OX=9606 GN=RPS13 PE=1 SV=2	30	5	6	5	17.2
	Sequence	Confidence	Modifications	# PSMs	Master Protein Accessions	# Missed Cleavages	Theo. MH+ [Da]	XCorr (by Search Engine): Sequest HT
	GLAPDLPEDLYHLIK	High		1	P62277	0	1693.92	3.4
	GLTPSQIGVILR	High		1	P62277	0	1253.76	2.13
	KGLTPSQIGVILR	High		2	P62277	1	1381.85	3.03
	GLSQSALPYR	High		1	P62277	0	1091.58	1.86
	LILIESR	High		1	P62277	0	843.53	1.91
P62263	40S ribosomal protein S14 OS=Homo sapiens OX=9606 GN=RPS14 PE=1 SV=3	28	4	5	4	16.3
	Sequence	Confidence	Modifications	# PSMs	Master Protein Accessions	# Missed Cleavages	Theo. MH+ [Da]	XCorr (by Search Engine): Sequest HT
	DESSPYAAMLAAQDVAQR	High		1	P62263	0	1922.89	3.75
	ADRDESSPYAAMLAAQDVAQR	High		2	P62263	1	2265.06	4.09
	TPGPGAQSALR	High		1	P62263	0	1054.56	2.1
	ELGITALHIK	High		1	P62263	0	1094.66	2.18
P62841	40S ribosomal protein S15 OS=Homo sapiens OX=9606 GN=RPS15 PE=1 SV=2	56	5	10	5	17
	Sequence	Confidence	Modifications	# PSMs	Master Protein Accessions	# Missed Cleavages	Theo. MH+ [Da]	XCorr (by Search Engine): Sequest HT
	GVDLDQLLDMSYEQLMQLYSAR	High		2	P62841	0	2588.24	3.78
	DMIILPEMVGSMVGVYNGK	High		2	P62841	0	2053.02	3.14
	TFNQVEIKPEMIGHYLGEFSITYKPVK	High		3	P62841	0	3168.64	4.5
	EAPPMEKPEVVK	High		2	P62841	0	1353.71	2.76
	KEAPPMEKPEVVK	High		1	P62841	1	1481.8	3.29
P62244	40S ribosomal protein S15a OS=Homo sapiens OX=9606 GN=RPS15A PE=1 SV=2	52	6	10	6	14.8
	Sequence	Confidence	Modifications	# PSMs	Master Protein Accessions	# Missed Cleavages	Theo. MH+ [Da]	XCorr (by Search Engine): Sequest HT
	HGYIGEFEIIDDHR	High		3	P62244	0	1700.8	3.26
	QFGFIVLTTSAGIMDHEEAR	High		1	P62244	0	2222.09	3.59
	WQNNLLPSR	High		2	P62244	0	1127.6	2.25
	MNVLADALK	High	1xOxidation [M1]	1	P62244	0	990.529	2.14
	MNVLADALK	High		1	P62244	0	974.534	2.57
	IVVNLTGR	High		1	P62244	0	871.536	1.97
	CGVISPR	High	1xCarbamidomethyl [C1]	1	P62244	0	788.408	2.32
P62249	40S ribosomal protein S16 OS=Homo sapiens OX=9606 GN=RPS16 PE=1 SV=2	49	7	13	7	16.4
	Sequence	Confidence	Modifications	# PSMs	Master Protein Accessions	# Missed Cleavages	Theo. MH+ [Da]	XCorr (by Search Engine): Sequest HT
	GPLQSVQVFGR	High		1	P62249	0	1187.65	2.55
	LLEPVLLLGK	High		5	P62249	0	1094.72	2.47
	VNGRPLEMIEPR	High		2	P62249	0	1410.75	2.72
	EIKDILIQYDR	High		2	P62249	1	1405.77	2.67
	GGGHVAQIYAIR	High		1	P62249	0	1241.67	2.26
	ALVAYYQK	High		1	P62249	0	955.525	1.94
	FAGVDIR	High		1	P62249	0	777.425	1.96
P08708	40S ribosomal protein S17 OS=Homo sapiens OX=9606 GN=RPS17 PE=1 SV=2	41	7	8	7	15.5
	Sequence	Confidence	Modifications	# PSMs	Master Protein Accessions	# Missed Cleavages	Theo. MH+ [Da]	XCorr (by Search Engine): Sequest HT
	RDNYVPEVSALDQEIIEVDPDTK	High		1	P08708	1	2645.29	3.26
	LGNDFHTNK	High		1	P08708	0	1045.51	2.16
	DNYVPEVSALDQEIIEVDPDTK	High		1	P08708	0	2489.19	2.97
	VCEEIAIIPSKK	High	1xCarbamidomethyl [C2]	1	P08708	1	1386.77	2.47
	VCEEIAIIPSK	High	1xCarbamidomethyl [C2]	1	P08708	0	1258.67	2.84
	IAGYVTHLMK	High		1	P08708	0	1132.62	2.56
	LGNDFHTNKR	High		2	P08708	1	1201.61	2.94
P62269	40S ribosomal protein S18 OS=Homo sapiens OX=9606 GN=RPS18 PE=1 SV=3	37	6	6	6	17.7
	Sequence	Confidence	Modifications	# PSMs	Master Protein Accessions	# Missed Cleavages	Theo. MH+ [Da]	XCorr (by Search Engine): Sequest HT
	YSQVLANGLDNK	High		1	P62269	0	1321.67	2.28
	VITIMQNPR	High		1	P62269	0	1071.6	2.4
	IPDWFLNR	High		1	P62269	0	1060.56	1.91
	VLNTNIDGR	High		1	P62269	0	1001.54	1.96
	RAGELTEDEVER	High		1	P62269	1	1403.68	1.92
	FQHILR	High		1	P62269	0	813.473	1.66
P39019	40S ribosomal protein S19 OS=Homo sapiens OX=9606 GN=RPS19 PE=1 SV=2	37	7	9	7	16.1
	Sequence	Confidence	Modifications	# PSMs	Master Protein Accessions	# Missed Cleavages	Theo. MH+ [Da]	XCorr (by Search Engine): Sequest HT
	ELAPYDENWFYTR	High		2	P39019	0	1703.77	2.07
	VPEWVDTVK	High		1	P39019	0	1072.57	2.13
	IAGQVAAANKK	High		1	P39019	1	1070.63	2.05
	IAGQVAAANK	High		1	P39019	0	942.537	2.36
	LKVPEWVDTVK	High		2	P39019	1	1313.75	2.56
	DVNQQEFVR	High		1	P39019	0	1134.55	2.51
	VLQALEGLK	High		1	P39019	0	970.593	1.98
P15880	40S ribosomal protein S2 OS=Homo sapiens OX=9606 GN=RPS2 PE=1 SV=2	38	10	12	10	31.3
	Sequence	Confidence	Modifications	# PSMs	Master Protein Accessions	# Missed Cleavages	Theo. MH+ [Da]	XCorr (by Search Engine): Sequest HT
	SPYQEFTDHLVK	High		2	P15880	0	1463.72	2.48
	SLEEIYLFSLPIK	High		1	P15880	0	1551.87	3.63
	LLMMAGIDDCYTSAR	High	1xCarbamidomethyl [C10]	1	P15880	0	1716.78	2.59
	AFVAIGDYNGHVGLGVK	High		2	P15880	0	1716.91	3.24
	TYSYLTPDLWK	High		1	P15880	0	1386.69	1.84
	AEDKEWMPVTK	High		1	P15880	1	1333.65	2.84
	GTGIVSAPVPK	High		1	P15880	0	1025.6	2.49
	ATFDAISK	High		1	P15880	0	852.446	2.18
	CGSVLVR	High	1xCarbamidomethyl [C1]	1	P15880	0	790.424	1.78
	LSIVPVR	High		1	P15880	0	783.509	1.89
P60866	40S ribosomal protein S20 OS=Homo sapiens OX=9606 GN=RPS20 PE=1 SV=1	25	3	7	3	13.4
	Sequence	Confidence	Modifications	# PSMs	Master Protein Accessions	# Missed Cleavages	Theo. MH+ [Da]	XCorr (by Search Engine): Sequest HT
	LIDLHSPSEIVK	High		4	P60866	0	1350.76	2.6
	TPVEPEVAIHR	High		2	P60866	0	1247.67	3.64
	VCADLIR	High	1xCarbamidomethyl [C2]	1	P60866	0	846.45	1.85
P63220	40S ribosomal protein S21 OS=Homo sapiens OX=9606 GN=RPS21 PE=1 SV=1	40	3	5	3	9.1
	Sequence	Confidence	Modifications	# PSMs	Master Protein Accessions	# Missed Cleavages	Theo. MH+ [Da]	XCorr (by Search Engine): Sequest HT
	DHASIQMNVAEVDK	High		2	P63220	0	1556.74	3.01
	MGESDDSILR	High		2	P63220	0	1122.51	1.86
	TYAICGAIR	High	1xCarbamidomethyl [C5]	1	P63220	0	1024.52	2.26
P62266	40S ribosomal protein S23 OS=Homo sapiens OX=9606 GN=RPS23 PE=1 SV=3	14	2	2	2	15.8
	Sequence	Confidence	Modifications	# PSMs	Master Protein Accessions	# Missed Cleavages	Theo. MH+ [Da]	XCorr (by Search Engine): Sequest HT
	GHAVGDIPGVR	High		1	P62266	0	1077.58	2.84
	KAHLGTALK	High		1	P62266	1	938.578	2.26
P62847	40S ribosomal protein S24 OS=Homo sapiens OX=9606 GN=RPS24 PE=1 SV=1	35	4	8	4	15.4
	Sequence	Confidence	Modifications	# PSMs	Master Protein Accessions	# Missed Cleavages	Theo. MH+ [Da]	XCorr (by Search Engine): Sequest HT
	QMVIDVLHPGK	High		2	P62847	0	1236.68	3.07
	TTGFGMIYDSLDYAK	High		1	P62847	0	1681.78	3.43
	TTPDVIFVFGFR	High		4	P62847	0	1398.74	2.58
	MNDTVTIR	High	1xAcetyl [N-Term]	1	P62847	0	991.488	2.38
P62851	40S ribosomal protein S25 OS=Homo sapiens OX=9606 GN=RPS25 PE=1 SV=1	22	4	4	4	13.7
	Sequence	Confidence	Modifications	# PSMs	Master Protein Accessions	# Missed Cleavages	Theo. MH+ [Da]	XCorr (by Search Engine): Sequest HT
	DKLNNLVLFDK	High		1	P62851	1	1318.74	2.79
	LNNLVLFDK	High		1	P62851	0	1075.61	2.54
	AALQELLSK	High		1	P62851	0	972.572	2.78
	AQVIYTR	High		1	P62851	0	850.478	2.14
P62854	40S ribosomal protein S26 OS=Homo sapiens OX=9606 GN=RPS26 PE=1 SV=3	23	2	2	2	13
	Sequence	Confidence	Modifications	# PSMs	Master Protein Accessions	# Missed Cleavages	Theo. MH+ [Da]	XCorr (by Search Engine): Sequest HT
	LHYCVSCAIHSK	High	2xCarbamidomethyl [C4; C7]	1	P62854	0	1474.69	2.08
	DISEASVFDAYVLPK	High		1	P62854	0	1653.84	3.26
P42677	40S ribosomal protein S27 OS=Homo sapiens OX=9606 GN=RPS27 PE=1 SV=3	38	3	4	1	9.5
	Sequence	Confidence	Modifications	# PSMs	Master Protein Accessions	# Missed Cleavages	Theo. MH+ [Da]	XCorr (by Search Engine): Sequest HT
	LVQSPNSYFMDVK	High		1	Q71UM5; P42677	0	1527.75	2.61
	DLLHPSPEEEK	High		1	P42677	0	1293.63	1.95
	LVQSPNSYFMDVK	High	1xOxidation [M10]	1	Q71UM5; P42677	0	1543.75	2.36
	LTEGCSFR	High	1xCarbamidomethyl [C5]	1	Q71UM5; P42677	0	969.446	1.37
Q71UM5	40S ribosomal protein S27-like OS=Homo sapiens OX=9606 GN=RPS27L PE=1 SV=3	38	3	4	1	9.5
	Sequence	Confidence	Modifications	# PSMs	Master Protein Accessions	# Missed Cleavages	Theo. MH+ [Da]	XCorr (by Search Engine): Sequest HT
	LVQSPNSYFMDVK	High		1	Q71UM5; P42677	0	1527.75	2.61
	DLLHPSLEEEK	High		1	Q71UM5	0	1309.66	2.22
	LVQSPNSYFMDVK	High	1xOxidation [M10]	1	Q71UM5; P42677	0	1543.75	2.36
	LTEGCSFR	High	1xCarbamidomethyl [C5]	1	Q71UM5; P42677	0	969.446	1.37
P62857	40S ribosomal protein S28 OS=Homo sapiens OX=9606 GN=RPS28 PE=1 SV=1	30	2	2	2	7.8
	Sequence	Confidence	Modifications	# PSMs	Master Protein Accessions	# Missed Cleavages	Theo. MH+ [Da]	XCorr (by Search Engine): Sequest HT
	EGDVLTLLESER	High		1	P62857	0	1360.7	3.29
	VEFMDDTSR	High		1	P62857	0	1099.47	1.46
P62273	40S ribosomal protein S29 OS=Homo sapiens OX=9606 GN=RPS29 PE=1 SV=2	13	1	1	1	6.7
	Sequence	Confidence	Modifications	# PSMs	Master Protein Accessions	# Missed Cleavages	Theo. MH+ [Da]	XCorr (by Search Engine): Sequest HT
	YGLNMCR	High	1xCarbamidomethyl [C6]	1	P62273	0	913.402	1.23
P23396	40S ribosomal protein S3 OS=Homo sapiens OX=9606 GN=RPS3 PE=1 SV=2	67	15	42	15	26.7
	Sequence	Confidence	Modifications	# PSMs	Master Protein Accessions	# Missed Cleavages	Theo. MH+ [Da]	XCorr (by Search Engine): Sequest HT
	KPLPDHVSIVEPK	High		2	P23396	0	1458.83	3.26
	FVDGLMIHSGDPVNYYVDTAVR	High		5	P23396	0	2468.19	5.27
	FGFPEGSVELYAEK	High		6	P23396	0	1572.76	2.94
	ELAEDGYSGVEVR	High		8	P23396	0	1423.67	3.28
	AELNEFLTR	High		2	P23396	0	1092.57	2.56
	IMLPWDPTGK	High	1xOxidation [M2]	2	P23396	0	1173.6	1.86
	DEILPTTPISEQK	High		2	P23396	0	1470.77	1.94
	RFGFPEGSVELYAEK	High		1	P23396	1	1728.86	2.79
	IMLPWDPTGK	High		5	P23396	0	1157.6	2.31
	TQNVLGEK	High		1	P23396	0	888.479	2.07
	GLCAIAQAESLR	High	1xCarbamidomethyl [C3]	1	P23396	0	1288.67	2.29
	FIMESGAK	High		1	P23396	0	882.439	1.53
	ELTAVVQK	High		1	P23396	0	887.52	2.46
	TEIIILATR	High		3	P23396	0	1029.63	1.98
	ACYGVLR	High	1xCarbamidomethyl [C2]	1	P23396	0	838.424	1.63
	GGKPEPPAMPQPVPTA	High		1	P23396	0	1573.8	2.11
P62861	40S ribosomal protein S30 OS=Homo sapiens OX=9606 GN=FAU PE=1 SV=1	17	1	1	1	6.6
	Sequence	Confidence	Modifications	# PSMs	Master Protein Accessions	# Missed Cleavages	Theo. MH+ [Da]	XCorr (by Search Engine): Sequest HT
	FVNVVPTFGK	High		1	P62861	0	1107.62	2.32
P61247	40S ribosomal protein S3a OS=Homo sapiens OX=9606 GN=RPS3A PE=1 SV=2	40	11	18	11	29.9
	Sequence	Confidence	Modifications	# PSMs	Master Protein Accessions	# Missed Cleavages	Theo. MH+ [Da]	XCorr (by Search Engine): Sequest HT
	KTSYAQHQQVR	High		2	P61247	1	1345.7	2.83
	NCLTNFHGMDLTR	High	1xCarbamidomethyl [C2]	2	P61247	0	1578.72	3.04
	LMELHGEGSSSGK	High		1	P61247	0	1331.63	2.36
	ACQSIYPLHDVFVR	High	1xCarbamidomethyl [C2]	2	P61247	0	1704.85	2.86
	VFEVSLADLQNDEVAFR	High		2	P61247	0	1951.98	3.9
	TSYAQHQQVR	High		4	P61247	0	1217.6	2.11
	TTDGYLLR	High		1	P61247	0	938.494	1.95
	APAMFNIR	High		1	P61247	0	919.482	2.25
	LFCVGFTK	High	1xCarbamidomethyl [C3]	1	P61247	0	971.502	1.55
	VVDPFSK	High		1	P61247	0	791.43	1.9
	MMEIMTR	High		1	P61247	0	911.415	1.43
P62701	40S ribosomal protein S4, X isoform OS=Homo sapiens OX=9606 GN=RPS4X PE=1 SV=2	46	12	15	8	29.6
	Sequence	Confidence	Modifications	# PSMs	Master Protein Accessions	# Missed Cleavages	Theo. MH+ [Da]	XCorr (by Search Engine): Sequest HT
	GIPHLVTHDAR	High		2	P22090; P62701	0	1215.66	2.47
	GNKPWISLPR	High		2	P62701	0	1167.66	2.86
	VNDTIQIDLETGK	High		1	P62701	0	1445.75	3.08
	ERHPGSFDVVHVK	High		1	P22090; P62701	1	1506.78	3.52
	TDITYPAGFMDVISIDK	High		1	P62701	0	1885.93	3.43
	FDTGNLCMVTGGANLGR	High	1xCarbamidomethyl [C7]	1	P62701	0	1782.83	2.96
	HPGSFDVVHVK	High		2	P22090; P62701	0	1221.64	3
	LSNIFVIGK	High		1	P62701	0	990.598	2.86
	YALTGDEVK	High		1	P22090; P62701	0	995.504	1.45
	IGVITNR	High		1	P62701	0	772.468	2.1
	LTIAEER	High		1	P62701	0	831.457	1.66
	YPDPLIK	High		1	P62701	0	845.477	1.53
P22090	40S ribosomal protein S4, Y isoform 1 OS=Homo sapiens OX=9606 GN=RPS4Y1 PE=1 SV=2	22	6	8	2	29.4
	Sequence	Confidence	Modifications	# PSMs	Master Protein Accessions	# Missed Cleavages	Theo. MH+ [Da]	XCorr (by Search Engine): Sequest HT
	GIPHLVTHDAR	High		2	P22090; P62701	0	1215.66	2.47
	ERHPGSFDVVHVK	High		1	P22090; P62701	1	1506.78	3.52
	FDTGNLCMVIGGANLGR	High	1xCarbamidomethyl [C7]	1	P22090	0	1794.86	3.05
	HPGSFDVVHVK	High		2	P22090; P62701	0	1221.64	3
	YALTGDEVK	High		1	P22090; P62701	0	995.504	1.45
	ITVEEAK	High		1	P22090	0	789.435	1.6
P46782	40S ribosomal protein S5 OS=Homo sapiens OX=9606 GN=RPS5 PE=1 SV=4	47	11	20	11	22.9
	Sequence	Confidence	Modifications	# PSMs	Master Protein Accessions	# Missed Cleavages	Theo. MH+ [Da]	XCorr (by Search Engine): Sequest HT
	LTNSMMMHGR	High		1	P46782	0	1177.53	2.07
	VNQAIWLLCTGAR	High	1xCarbamidomethyl [C9]	2	P46782	0	1501.79	3.29
	WSTDDVQINDISLQDYIAVK	High		2	P46782	0	2323.15	4.85
	TIAECLADELINAAK	High	1xCarbamidomethyl [C5]	8	P46782	0	1631.83	3.81
	RVNQAIWLLCTGAR	High	1xCarbamidomethyl [C10]	1	P46782	1	1657.9	2.86
	KAQCPIVER	High	1xCarbamidomethyl [C4]	1	P46782	1	1100.59	1.97
	AQCPIVER	High	1xCarbamidomethyl [C3]	1	P46782	0	972.493	1.86
	RQAVDVSPLR	High		1	P46782	1	1140.65	2.69
	GSSNSYAIK	High		1	P46782	0	926.458	2.09
	YLPHSAGR	High		1	P46782	0	900.469	1.21
	QAVDVSPLR	High		1	P46782	0	984.547	2.69
P62753	40S ribosomal protein S6 OS=Homo sapiens OX=9606 GN=RPS6 PE=1 SV=1	22	5	5	5	28.7
	Sequence	Confidence	Modifications	# PSMs	Master Protein Accessions	# Missed Cleavages	Theo. MH+ [Da]	XCorr (by Search Engine): Sequest HT
	DIPGLTDTTVPR	High		1	P62753	0	1284.68	3.04
	MATEVAADALGEEWK	High		1	P62753	0	1620.76	1.7
	LNISFPATGCQK	High	1xCarbamidomethyl [C10]	1	P62753	0	1335.67	2.5
	QGVLTHGR	High		1	P62753	0	867.48	1.94
	LIEVDDER	High		1	P62753	0	988.495	2.12
P62081	40S ribosomal protein S7 OS=Homo sapiens OX=9606 GN=RPS7 PE=1 SV=1	19	5	6	5	22.1
	Sequence	Confidence	Modifications	# PSMs	Master Protein Accessions	# Missed Cleavages	Theo. MH+ [Da]	XCorr (by Search Engine): Sequest HT
	ELNITAAK	High		1	P62081	0	859.488	2.53
	VETFSGVYK	High		2	P62081	0	1029.53	2.34
	AIIIFVPVPQLK	High		1	P62081	0	1337.86	2.78
	ILPKPTR	High		1	P62081	0	824.535	1.79
	KAIIIFVPVPQLK	High		1	P62081	1	1465.95	2.11
P62241	40S ribosomal protein S8 OS=Homo sapiens OX=9606 GN=RPS8 PE=1 SV=2	40	7	10	7	24.2
	Sequence	Confidence	Modifications	# PSMs	Master Protein Accessions	# Missed Cleavages	Theo. MH+ [Da]	XCorr (by Search Engine): Sequest HT
	QWYESHYALPLGR	High		1	P62241	0	1619.8	2.53
	ISSLLEEQFQQGK	High		1	P62241	0	1506.78	3.65
	LDVGNFSWGSECCTR	High	2xCarbamidomethyl [C12; C13]	1	P62241	0	1787.75	3.01
	IIDVVYNASNNELVR	High		4	P62241	0	1718.91	3
	NCIVLIDSTPYR	High	1xCarbamidomethyl [C2]	1	P62241	0	1450.74	2.16
	ADGYVLEGK	High		1	P62241	0	951.478	1.69
	ELEFYLR	High		1	P62241	0	969.504	1.89
P46781	40S ribosomal protein S9 OS=Homo sapiens OX=9606 GN=RPS9 PE=1 SV=3	20	5	6	5	22.6
	Sequence	Confidence	Modifications	# PSMs	Master Protein Accessions	# Missed Cleavages	Theo. MH+ [Da]	XCorr (by Search Engine): Sequest HT
	ELLTLDEKDPR	High		2	P46781	1	1328.71	2.94
	MKLDYILGLK	High		1	P46781	1	1193.7	2.52
	LFEGNALLR	High		1	P46781	0	1032.58	2.09
	LDYILGLK	High		1	P46781	0	934.561	2.21
	LIGEYGLR	High		1	P46781	0	920.52	1.77
P08865	40S ribosomal protein SA OS=Homo sapiens OX=9606 GN=RPSA PE=1 SV=4	52	12	37	12	32.8
	Sequence	Confidence	Modifications	# PSMs	Master Protein Accessions	# Missed Cleavages	Theo. MH+ [Da]	XCorr (by Search Engine): Sequest HT
	FTPGTFTNQIQAAFR	High		2	P08865	0	1698.86	3.48
	DPEEIEKEEQAAAEK	High		2	P08865	1	1715.8	2.37
	YVDIAIPCNNK	High	1xCarbamidomethyl [C8]	2	P08865	0	1306.65	2.3
	ADHQPLTEASYVNLPTIALCNTDSPLR	High	1xCarbamidomethyl [C20]	4	P08865	0	2996.48	4.91
	AIVAIENPADVSVISSR	High		9	P08865	0	1740.95	3.38
	FLAAGTHLGGTNLDFQMEQYIYK	High		6	P08865	0	2617.28	5.07
	FLAAGTHLGGTNLDFQMEQYIYK	High	1xOxidation [M17]	1	P08865	0	2633.27	3.89
	FAAATGATPIAGR	High		5	P08865	0	1203.65	2.58
	EHPWEVMPDLYFYRDPEEIEKEEQAAAEK	High		2	P08865	2	3578.64	3.84
	EHPWEVMPDLYFYR	High		1	P08865	0	1881.86	1.78
	SDGIYIINLK	High		1	P08865	0	1135.64	2.27
	KSDGIYIINLK	High		1	P08865	1	1263.73	2.51
	LLVVTDPR	High		1	P08865	0	912.551	2.47
Q9BRK5	45 kDa calcium-binding protein OS=Homo sapiens OX=9606 GN=SDF4 PE=1 SV=1	25	8	11	8	41.8
	Sequence	Confidence	Modifications	# PSMs	Master Protein Accessions	# Missed Cleavages	Theo. MH+ [Da]	XCorr (by Search Engine): Sequest HT
	TAEHFQEAMEESK	High		2	Q9BRK5	0	1536.66	2.97
	LNEELKVDEETQEVLENLK	High		2	Q9BRK5	1	2272.16	3.91
	AVDPDGDGHVSWDEYK	High		2	Q9BRK5	0	1789.77	2.98
	DLGGFDEDAEPR	High		1	Q9BRK5	0	1320.57	2.44
	LEMDGHLNR	High		1	Q9BRK5	0	1084.52	1.65
	YSEFFTGSK	High		1	Q9BRK5	0	1065.49	1.93
	LMVIFSK	High		1	Q9BRK5	0	837.49	1.39
	EVADAIR	High		1	Q9BRK5	0	773.415	2.12
P80404	4-aminobutyrate aminotransferase, mitochondrial OS=Homo sapiens OX=9606 GN=ABAT PE=1 SV=3	51	19	30	19	56.4
	Sequence	Confidence	Modifications	# PSMs	Master Protein Accessions	# Missed Cleavages	Theo. MH+ [Da]	XCorr (by Search Engine): Sequest HT
	HGCAFLVDEVQTGGGCTGK	High	2xCarbamidomethyl [C3; C16]	1	P80404	0	1992.89	2.62
	QLNIIQNAEAVHFFCNYEESR	High	1xCarbamidomethyl [C15]	1	P80404	0	2582.21	4.19
	FWAHEHWGLDDPADVMTFSK	High		3	P80404	0	2389.07	3.82
	GTFCSFDTPDDSIR	High	1xCarbamidomethyl [C4]	1	P80404	0	1617.68	2.86
	GMSQLITMACGSCSNENALK	High	2xCarbamidomethyl [C10; C13]	1	P80404	0	2171.96	3.35
	MLDLYSQISSVPIGYSHPALLK	High		1	P80404	0	2432.29	4.16
	IDIPSFDWPIAPFPR	High		3	P80404	0	1770.92	3.21
	NLLLAEVINIIK	High		6	P80404	0	1352.85	3.18
	ALLTGLLDLQAR	High		1	P80404	0	1283.77	3.09
	TMGCLATTHSK	High	1xCarbamidomethyl [C4]	1	P80404	0	1206.56	2.49
	TVAGIIVEPIQSEGGDNHASDDFFR	High		1	P80404	0	2674.27	5.33
	EDLLNNAAHAGK	High		1	P80404	0	1252.63	2.76
	VDVEFDYDGPLMK	High		1	P80404	0	1527.7	3.26
	GNYLVDVDGNR	High		1	P80404	0	1221.59	2.13
	REDLLNNAAHAGK	High		2	P80404	1	1408.73	2.94
	YPLEEFVK	High		1	P80404	0	1024.53	2.15
	QSLLSVAPK	High		1	P80404	0	942.562	2.44
	LKYPLEEFVK	High		1	P80404	1	1265.71	2.37
	GVVLGGCGDK	High	1xCarbamidomethyl [C7]	1	P80404	0	961.477	1.84
	TMGCLATTHSK	High	1xCarbamidomethyl [C4]; 1xOxidation [M2]	1	P80404	0	1222.56	1.59
P08195	4F2 cell-surface antigen heavy chain OS=Homo sapiens OX=9606 GN=SLC3A2 PE=1 SV=3	47	26	49	26	68
	Sequence	Confidence	Modifications	# PSMs	Master Protein Accessions	# Missed Cleavages	Theo. MH+ [Da]	XCorr (by Search Engine): Sequest HT
	QPMNAASGAAMSLAGAEK	High		1	P08195	0	1704.8	2.29
	GENSWFSTQVDTVATK	High		2	P08195	0	1769.83	3.58
	SLLHGDFHAFSAGPGLFSYIR	High		3	P08195	0	2292.16	5.24
	GQSEDPGSLLSLFR	High		3	P08195	0	1505.76	3.7
	LLTSFLPAQLLR	High		4	P08195	0	1371.84	3.12
	IGDLQAFQGHGAGNLAGLK	High		3	P08195	0	1866.98	4.59
	LKLEPHEGLLLR	High		1	P08195	1	1417.85	2.22
	DDVAQTDLLQIDPNFGSK	High		2	P08195	0	1975.96	3.62
	DALEFWLQAGVDGFQVR	High		2	P08195	0	1950.97	3.69
	VKDALEFWLQAGVDGFQVR	High		2	P08195	1	2178.13	4.39
	DLLLTSSYLSDSGSTGEHTK	High		2	P08195	0	2111.01	4.18
	ADLLLSTQPGREEGSPLELER	High		2	P08195	1	2310.19	3.49
	EVELNELEPEK	High		1	P08195	0	1328.66	2.54
	EVELNELEPEKQPMNAASGAAMSLAGAEK	High		1	P08195	1	3014.44	4.33
	EDFDSLLQSAK	High		5	P08195	0	1252.61	3.15
	VAEDEAEAAAAAK	High		4	P08195	0	1245.6	2.96
	SLVTQYLNATGNR	High		1	P08195	0	1436.75	2.6
	EEGSPLELER	High		1	P08195	0	1158.56	1.44
	WCSWSLSQAR	High	1xCarbamidomethyl [C2]	2	P08195	0	1280.58	2.25
	ADLLLSTQPGR	High		1	P08195	0	1170.65	2.71
	WWHTGALYR	High		1	P08195	0	1189.59	2.11
	LDYLSSLK	High		1	P08195	0	938.519	2.11
	GLVLGPIHK	High		1	P08195	0	933.588	2.48
	VILDLTPNYR	High		1	P08195	0	1203.67	2.3
	LEPHEGLLLR	High		1	P08195	0	1176.67	1.93
	VAGSPGWVR	High		1	P08195	0	928.5	1.99
P32754	4-hydroxyphenylpyruvate dioxygenase OS=Homo sapiens OX=9606 GN=HPD PE=1 SV=2	7	2	2	2	44.9
	Sequence	Confidence	Modifications	# PSMs	Master Protein Accessions	# Missed Cleavages	Theo. MH+ [Da]	XCorr (by Search Engine): Sequest HT
	AFEEEQNLR	High		1	P32754	0	1135.54	2.14
	FAVLQTYGDTTHTLVEK	High		1	P32754	0	1922.99	2.66
Q9NVE7	4'-phosphopantetheine phosphatase OS=Homo sapiens OX=9606 GN=PANK4 PE=1 SV=1	4	2	2	2	85.9
	Sequence	Confidence	Modifications	# PSMs	Master Protein Accessions	# Missed Cleavages	Theo. MH+ [Da]	XCorr (by Search Engine): Sequest HT
	AVASQPDSVDAAER	High		1	Q9NVE7	0	1415.68	1.98
	AVSAVLESDPYFGFEEAK	High		1	Q9NVE7	0	1958.94	2.09
P49189	4-trimethylaminobutyraldehyde dehydrogenase OS=Homo sapiens OX=9606 GN=ALDH9A1 PE=1 SV=3	18	7	8	7	53.8
	Sequence	Confidence	Modifications	# PSMs	Master Protein Accessions	# Missed Cleavages	Theo. MH+ [Da]	XCorr (by Search Engine): Sequest HT
	SPLIIFSDCDMNNAVK	High	1xCarbamidomethyl [C9]	1	P49189	0	1823.87	3.19
	MSTGTFVVSQPLNYR	High		1	P49189	0	1699.85	2.84
	ANDTTFGLAAGVFTR	High		1	P49189	0	1540.78	3.15
	VTIEYYSQLK	High		1	P49189	0	1243.66	2.22
	EVNLAVQNAK	High		2	P49189	0	1085.59	2.31
	VSFTGSVPTGMK	High		1	P49189	0	1210.61	2.21
	VIATFTCSGEK	High	1xCarbamidomethyl [C7]	1	P49189	0	1212.59	1.78
Q8IV08	5'-3' exonuclease PLD3 OS=Homo sapiens OX=9606 GN=PLD3 PE=1 SV=1	4	2	2	2	54.7
	Sequence	Confidence	Modifications	# PSMs	Master Protein Accessions	# Missed Cleavages	Theo. MH+ [Da]	XCorr (by Search Engine): Sequest HT
	LFVVPADEAQAR	High		1	Q8IV08	0	1315.7	1.86
	SQLEAIFLR	High		1	Q8IV08	0	1076.61	2.27
Q9H0D6	5'-3' exoribonuclease 2 OS=Homo sapiens OX=9606 GN=XRN2 PE=1 SV=1	14	10	10	10	108.5
	Sequence	Confidence	Modifications	# PSMs	Master Protein Accessions	# Missed Cleavages	Theo. MH+ [Da]	XCorr (by Search Engine): Sequest HT
	KPAAVLKPSDWEK	High		1	Q9H0D6	0	1468.82	3.03
	NSLGGDVLFVGK	High		1	Q9H0D6	0	1205.65	2.52
	NSPGSQVASNPR	High		1	Q9H0D6	0	1213.59	2.3
	DPQFAEDYIFK	High		1	Q9H0D6	0	1372.64	2.81
	TGGYLTESGYVNLQR	High		1	Q9H0D6	0	1657.82	2.36
	FDSNCITPGTEFMDNLAK	High	1xCarbamidomethyl [C5]	1	Q9H0D6	0	2059.91	2.49
	NLTVILSDASAPGEGEHK	High		1	Q9H0D6	0	1837.93	2.79
	AALEEVYPDLTPEETRR	High		1	Q9H0D6	1	1988.99	1.95
	NKFDVDAADEK	High		1	Q9H0D6	1	1251.59	1.76
	LNNDPGWK	High		1	Q9H0D6	0	943.463	2.15
Q13131	5'-AMP-activated protein kinase catalytic subunit alpha-1 OS=Homo sapiens OX=9606 GN=PRKAA1 PE=1 SV=4	3	1	1	1	64
	Sequence	Confidence	Modifications	# PSMs	Master Protein Accessions	# Missed Cleavages	Theo. MH+ [Da]	XCorr (by Search Engine): Sequest HT
	FECSEEEVLSCLYNR	High	2xCarbamidomethyl [C3; C11]	1	Q13131	0	1934.83	2.18
P54619	5'-AMP-activated protein kinase subunit gamma-1 OS=Homo sapiens OX=9606 GN=PRKAG1 PE=1 SV=1	2	1	1	1	37.6
	Sequence	Confidence	Modifications	# PSMs	Master Protein Accessions	# Missed Cleavages	Theo. MH+ [Da]	XCorr (by Search Engine): Sequest HT
	LVEAEVHR	High		1	P54619	0	952.521	2.09
P49914	5-formyltetrahydrofolate cyclo-ligase OS=Homo sapiens OX=9606 GN=MTHFS PE=1 SV=2	20	4	4	4	23.2
	Sequence	Confidence	Modifications	# PSMs	Master Protein Accessions	# Missed Cleavages	Theo. MH+ [Da]	XCorr (by Search Engine): Sequest HT
	IESPEEISLLPK	High		1	P49914	0	1354.75	3.11
	TSWNIPQPGEGDVR	High		1	P49914	0	1555.75	2.12
	VIAHSEYQK	High		1	P49914	0	1074.56	1.86
	ICFIPR	High	1xCarbamidomethyl [C2]	1	P49914	0	805.439	1.88
Q96CB9	5-methylcytosine rRNA methyltransferase NSUN4 OS=Homo sapiens OX=9606 GN=NSUN4 PE=1 SV=2	6	2	2	2	43.1
	Sequence	Confidence	Modifications	# PSMs	Master Protein Accessions	# Missed Cleavages	Theo. MH+ [Da]	XCorr (by Search Engine): Sequest HT
	ILHSYVPEEIR	High		1	Q96CB9	0	1355.73	2.43
	HSLHEEENNIFK	High		1	Q96CB9	0	1496.71	2.22
Q5TFE4	5'-nucleotidase domain-containing protein 1 OS=Homo sapiens OX=9606 GN=NT5DC1 PE=1 SV=1	3	1	1	1	51.8
	Sequence	Confidence	Modifications	# PSMs	Master Protein Accessions	# Missed Cleavages	Theo. MH+ [Da]	XCorr (by Search Engine): Sequest HT
	SQRPEESEPLEK	High		1	Q5TFE4	0	1428.7	1.35
Q9H857	5'-nucleotidase domain-containing protein 2 OS=Homo sapiens OX=9606 GN=NT5DC2 PE=1 SV=1	4	2	2	2	60.7
	Sequence	Confidence	Modifications	# PSMs	Master Protein Accessions	# Missed Cleavages	Theo. MH+ [Da]	XCorr (by Search Engine): Sequest HT
	QGNLFDFLR	High		1	Q9H857	0	1109.57	2.32
	MQTYQDAESR	High		1	Q9H857	0	1228.53	1.42
P21589	5'-nucleotidase OS=Homo sapiens OX=9606 GN=NT5E PE=1 SV=1	16	6	6	6	63.3
	Sequence	Confidence	Modifications	# PSMs	Master Protein Accessions	# Missed Cleavages	Theo. MH+ [Da]	XCorr (by Search Engine): Sequest HT
	VLPVGDEVVGIVGYTSK	High		1	P21589	0	1731.95	3.08
	YPFIVTSDDGR	High		1	P21589	0	1269.61	2.15
	YGQSTGEFLQVGGIHVVYDLSR	High		1	P21589	0	2425.21	3.92
	TIVYLDGSSQSCR	High	1xCarbamidomethyl [C12]	1	P21589	0	1485.7	1.97
	ECNMGNLICDAMINNNLR	High	2xCarbamidomethyl [C2; C9]	1	P21589	0	2151.94	2.99
	AFEHSVHR	High		1	P21589	0	982.485	1.9
O14841	5-oxoprolinase OS=Homo sapiens OX=9606 GN=OPLAH PE=1 SV=3	3	2	2	2	137.4
	Sequence	Confidence	Modifications	# PSMs	Master Protein Accessions	# Missed Cleavages	Theo. MH+ [Da]	XCorr (by Search Engine): Sequest HT
	LLSEDPANYADAPTEGIR	High		1	O14841	0	1931.93	2.29
	GGPVTVTDANLVLGR	High		1	O14841	0	1468.81	2.73
P10809	60 kDa heat shock protein, mitochondrial OS=Homo sapiens OX=9606 GN=HSPD1 PE=1 SV=2	77	43	616	43	61
	Sequence	Confidence	Modifications	# PSMs	Master Protein Accessions	# Missed Cleavages	Theo. MH+ [Da]	XCorr (by Search Engine): Sequest HT
	RGVMLAVDAVIAELKK	High		7	P10809	2	1713.01	4.63
	RGVMLAVDAVIAELK	High	1xOxidation [M4]	4	P10809	1	1600.91	3.36
	RGVMLAVDAVIAELK	High		10	P10809	1	1584.91	5.14
	RGVMLAVDAVIAELKK	High	1xOxidation [M4]	1	P10809	2	1729	4.7
	RIQEIIEQLDVTTSEYEKEK	High		1	P10809	2	2451.26	5.37
	GYISPYFINTSK	High		12	P10809	0	1389.7	2.74
	KISSIQSIVPALEIANAHR	High		4	P10809	1	2047.17	4.36
	KPLVIIAEDVDGEALSTLVLNR	High		28	P10809	0	2365.33	6.52
	QSKPVTTPEEIAQVATISANGDKEIGNIISDAMK	High		6	P10809	1	3555.82	7.24
	QSKPVTTPEEIAQVATISANGDK	High		5	P10809	0	2384.23	5.07
	TALLDAAGVASLLTTAEVVVTEIPKEEKDPGMGAMGGMGGGMGGGMF	High		2	P10809	2	4524.18	5.53
	TALLDAAGVASLLTTAEVVVTEIPK	High		7	P10809	0	2482.4	7.09
	TALLDAAGVASLLTTAEVVVTEIPKEEK	High		12	P10809	1	2868.58	6.89
	GVMLAVDAVIAELK	High		14	P10809	0	1428.81	4.45
	GVMLAVDAVIAELK	High	1xOxidation [M3]	4	P10809	0	1444.81	3.23
	GVMLAVDAVIAELKK	High		12	P10809	1	1556.91	4.47
	GVMLAVDAVIAELKK	High	1xOxidation [M3]	10	P10809	1	1572.9	4.3
	NAGVEGSLIVEK	High		16	P10809	0	1215.66	3.47
	IMQSSSEVGYDAMAGDFVNMVEK	High		11	P10809	0	2508.11	4.59
	IMQSSSEVGYDAMAGDFVNMVEK	High	1xOxidation [M]	20	P10809	0	2524.1	3.87
	ISSIQSIVPALEIANAHR	High		38	P10809	0	1919.07	4.93
	LVQDVANNTNEEAGDGTTTATVLAR	High		24	P10809	0	2560.25	5.16
	IQEIIEQLDVTTSEYEK	High		27	P10809	0	2038.02	4.88
	IQEIIEQLDVTTSEYEKEK	High		5	P10809	1	2295.16	4.21
	CIPALDSLTPANEDQK	High	1xCarbamidomethyl [C1]	19	P10809	0	1771.85	3.03
	CEFQDAYVLLSEK	High	1xCarbamidomethyl [C1]	14	P10809	0	1601.75	3.75
	DMAIATGGAVFGEEGLTLNLEDVQPHDLGK	High		12	P10809	0	3097.51	5.64
	DMAIATGGAVFGEEGLTLNLEDVQPHDLGK	High	1xOxidation [M2]	1	P10809	0	3113.51	4.42
	AAVEEGIVLGGGCALLR	High	1xCarbamidomethyl [C13]	37	P10809	0	1684.91	4.9
	ALMLQGVDLLADAVAVTMGPK	High		8	P10809	0	2113.14	6.14
	ALMLQGVDLLADAVAVTMGPK	High	1xOxidation [M]	14	P10809	0	2129.13	4.65
	TLNDELEIIEGMK	High	1xOxidation [M12]	11	P10809	0	1520.75	3.11
	TLNDELEIIEGMK	High		21	P10809	0	1504.76	3.84
	EEKDPGMGAMGGMGGGMGGGMF	High		3	P10809	1	2060.8	4.28
	EEKDPGMGAMGGMGGGMGGGMF	High	1xOxidation [M]	3	P10809	1	2076.8	3.28
	VGGTSDVEVNEK	High		17	P10809	0	1233.6	2.95
	VGGTSDVEVNEKK	High		1	P10809	1	1361.69	3.47
	TVIIEQSWGSPK	High		21	P10809	0	1344.72	3.38
	EIGNIISDAMK	High	1xOxidation [M10]	3	P10809	0	1206.6	1.91
	EIGNIISDAMK	High		9	P10809	0	1190.61	2.96
	VGLQVVAVK	High		24	P10809	0	912.588	3.24
	VTDALNATR	High		16	P10809	0	960.511	2.55
	DRVTDALNATR	High		1	P10809	1	1231.64	2.31
	APGFGDNR	High		3	P10809	0	833.39	2.28
	LSDGVAVLK	High		22	P10809	0	901.535	2.81
	VGEVIVTK	High		11	P10809	0	844.514	2.53
	DPGMGAMGGMGGGMGGGMF	High	1xOxidation [M]	3	P10809	0	1690.62	4.04
	IGIEIIK	High		26	P10809	0	785.513	2.61
	DDAMLLK	High	1xOxidation [M4]	3	P10809	0	821.407	1.97
	IPAMTIAK	High		12	P10809	0	844.496	2.4
	APGFGDNRK	High		2	P10809	1	961.485	1.65
	IGIEIIKR	High		1	P10809	1	941.614	2.11
	DDAMLLK	High		6	P10809	0	805.412	2.16
	GANPVEIR	High		11	P10809	0	855.468	2.25
	IPAMTIAK	High	1xOxidation [M4]	1	P10809	0	860.491	1.9
P10155	60 kDa SS-A/Ro ribonucleoprotein OS=Homo sapiens OX=9606 GN=RO60 PE=1 SV=2	3	1	1	1	60.6
	Sequence	Confidence	Modifications	# PSMs	Master Protein Accessions	# Missed Cleavages	Theo. MH+ [Da]	XCorr (by Search Engine): Sequest HT
	FLCFGSEGGTYYIK	High	1xCarbamidomethyl [C3]	1	P10155	0	1641.76	2.43
P05388	60S acidic ribosomal protein P0 OS=Homo sapiens OX=9606 GN=RPLP0 PE=1 SV=1	51	10	18	10	34.3
	Sequence	Confidence	Modifications	# PSMs	Master Protein Accessions	# Missed Cleavages	Theo. MH+ [Da]	XCorr (by Search Engine): Sequest HT
	GTIEILSDVQLIK	High		2	P05388	0	1428.83	3.7
	NVASVCLQIGYPTVASVPHSIINGYK	High	1xCarbamidomethyl [C6]	1	P05388	0	2787.45	5.81
	CFIVGADNVGSK	High	1xCarbamidomethyl [C1]	1	P05388	0	1266.61	2.7
	VLALSVETDYTFPLAEK	High		3	P05388	0	1896	4.76
	AGAIAPCEVTVPAQNTGLGPEK	High	1xCarbamidomethyl [C7]	2	P05388	0	2180.1	4.68
	AFLADPSAFVAAAPVAAATTAAPAAAAAPAK	High		3	P05388	0	2752.47	6.01
	TSFFQALGITTK	High		1	P05388	0	1313.71	3.04
	IIQLLDDYPK	High		1	P05388	0	1217.68	2.64
	GHLENNPALEK	High		3	P05388	0	1221.62	2.04
	EDLTEIR	High		1	P05388	0	875.447	2.32
P05386	60S acidic ribosomal protein P1 OS=Homo sapiens OX=9606 GN=RPLP1 PE=1 SV=1	52	2	7	2	11.5
	Sequence	Confidence	Modifications	# PSMs	Master Protein Accessions	# Missed Cleavages	Theo. MH+ [Da]	XCorr (by Search Engine): Sequest HT
	ALANVNIGSLICNVGAGGPAPAAGAAPAGGPAPSTAAAPAEEK	High	1xCarbamidomethyl [C12]	2	P05386	0	3808.93	4.64
	AAGVNVEPFWPGLFAK	High		5	P05386	0	1702.9	3.31
P05387	60S acidic ribosomal protein P2 OS=Homo sapiens OX=9606 GN=RPLP2 PE=1 SV=1	70	7	23	7	11.7
	Sequence	Confidence	Modifications	# PSMs	Master Protein Accessions	# Missed Cleavages	Theo. MH+ [Da]	XCorr (by Search Engine): Sequest HT
	LASVPAGGAVAVSAAPGSAAPAAGSAPAAAEEK	High		4	P05387	0	2774.43	3.53
	KILDSVGIEADDDR	High		1	P05387	1	1545.78	3.62
	KILDSVGIEADDDRLNK	High		1	P05387	2	1901	3.36
	NIEDVIAQGIGK	High		11	P05387	0	1256.68	3.31
	ILDSVGIEADDDR	High		1	P05387	0	1417.68	3.41
	ILDSVGIEADDDRLNK	High		3	P05387	1	1772.9	3.72
	YVASYLLAALGGNSSPSAK	High		2	P05387	0	1868.98	4.09
P27635	60S ribosomal protein L10 OS=Homo sapiens OX=9606 GN=RPL10 PE=1 SV=4	36	6	7	6	24.6
	Sequence	Confidence	Modifications	# PSMs	Master Protein Accessions	# Missed Cleavages	Theo. MH+ [Da]	XCorr (by Search Engine): Sequest HT
	FNADEFEDMVAEK	High		1	P27635	0	1544.66	2.9
	VDEFPLCGHMVSDEYEQLSSEALEAAR	High	1xCarbamidomethyl [C7]	1	P27635	0	3082.38	4.41
	VHIGQVIMSIR	High		1	P27635	0	1252.72	2.22
	MLSCAGADR	High	1xCarbamidomethyl [C4]	1	P27635	0	980.429	1.72
	EHVIEALR	High		2	P27635	0	966.537	2.12
	LIPDGCGVK	High	1xCarbamidomethyl [C6]	1	P27635	0	958.503	1.68
P62906	60S ribosomal protein L10a OS=Homo sapiens OX=9606 GN=RPL10A PE=1 SV=2	20	3	4	3	24.8
	Sequence	Confidence	Modifications	# PSMs	Master Protein Accessions	# Missed Cleavages	Theo. MH+ [Da]	XCorr (by Search Engine): Sequest HT
	KYDAFLASESLIK	High		1	P62906	1	1484.8	3.36
	FSVCVLGDQQHCDEAK	High	2xCarbamidomethyl [C4; C12]	2	P62906	0	1892.83	3.26
	AVDIPHMDIEALKK	High		1	P62906	1	1579.85	2.3
P62913	60S ribosomal protein L11 OS=Homo sapiens OX=9606 GN=RPL11 PE=1 SV=2	42	7	18	7	20.2
	Sequence	Confidence	Modifications	# PSMs	Master Protein Accessions	# Missed Cleavages	Theo. MH+ [Da]	XCorr (by Search Engine): Sequest HT
	LCLNICVGESGDR	High	2xCarbamidomethyl [C2; C6]	1	P62913	0	1492.69	3.2
	NNFSDTGNFGFGIQEHIDLGIK	High		2	P62913	0	2423.16	3.67
	VLEQLTGQTPVFSK	High		11	P62913	0	1546.85	3.96
	KNNFSDTGNFGFGIQEHIDLGIK	High		1	P62913	1	2551.26	3.01
	YDGIILPGK	High		1	P62913	0	975.551	2.37
	ISKEEAMR	High		1	P62913	1	963.493	1.17
	IAVHCTVR	High	1xCarbamidomethyl [C5]	1	P62913	0	955.514	1.55
P30050	60S ribosomal protein L12 OS=Homo sapiens OX=9606 GN=RPL12 PE=1 SV=1	59	7	15	7	17.8
	Sequence	Confidence	Modifications	# PSMs	Master Protein Accessions	# Missed Cleavages	Theo. MH+ [Da]	XCorr (by Search Engine): Sequest HT
	HSGNITFDEIVNIAR	High		2	P30050	0	1685.86	3.5
	QAQIEVVPSASALIIK	High		2	P30050	0	1666.97	3.29
	CTGGEVGATSALAPK	High	1xCarbamidomethyl [C1]	4	P30050	0	1418.69	2.6
	EILGTAQSVGCNVDGR	High	1xCarbamidomethyl [C11]	3	P30050	0	1675.81	3.59
	HPHDIIDDINSGAVECPAS	High	1xCarbamidomethyl [C16]	2	P30050	0	2046.92	3.25
	IGPLGLSPK	High		1	P30050	0	881.545	2.43
	ALKEPPR	High		1	P30050	1	810.483	1.64
P26373	60S ribosomal protein L13 OS=Homo sapiens OX=9606 GN=RPL13 PE=1 SV=4	6	1	1	1	24.2
	Sequence	Confidence	Modifications	# PSMs	Master Protein Accessions	# Missed Cleavages	Theo. MH+ [Da]	XCorr (by Search Engine): Sequest HT
	LATQLTGPVMPVR	High		1	P26373	0	1382.78	3.37
P40429	60S ribosomal protein L13a OS=Homo sapiens OX=9606 GN=RPL13A PE=1 SV=2	5	1	1	1	23.6
	Sequence	Confidence	Modifications	# PSMs	Master Protein Accessions	# Missed Cleavages	Theo. MH+ [Da]	XCorr (by Search Engine): Sequest HT
	YQAVTATLEEK	High		1	P40429	0	1252.64	1.96
P50914	60S ribosomal protein L14 OS=Homo sapiens OX=9606 GN=RPL14 PE=1 SV=4	21	4	6	4	23.4
	Sequence	Confidence	Modifications	# PSMs	Master Protein Accessions	# Missed Cleavages	Theo. MH+ [Da]	XCorr (by Search Engine): Sequest HT
	LVAIVDVIDQNR	High		2	P50914	0	1354.77	3.04
	ALVDGPCTQVR	High	1xCarbamidomethyl [C7]	1	P50914	0	1215.62	2.8
	VAYVSFGPHAGK	High		2	P50914	0	1232.64	2.81
	CMQLTDFILK	High	1xCarbamidomethyl [C1]	1	P50914	0	1268.64	2.27
P61313	60S ribosomal protein L15 OS=Homo sapiens OX=9606 GN=RPL15 PE=1 SV=2	38	7	9	7	24.1
	Sequence	Confidence	Modifications	# PSMs	Master Protein Accessions	# Missed Cleavages	Theo. MH+ [Da]	XCorr (by Search Engine): Sequest HT
	GATYGKPVHHGVNQLK	High		1	P61313	0	1705.91	3.16
	VLNSYWVGEDSTYK	High		1	P61313	0	1660.79	2.27
	FFEVILIDPFHK	High		3	P61313	0	1504.82	3.04
	NPDTQWITKPVHK	High		1	P61313	0	1563.83	1.33
	SLQSVAEER	High		1	P61313	0	1018.52	1.93
	YIQELWR	High		1	P61313	0	1007.53	1.42
	QLSALHR	High		1	P61313	0	824.474	1.98
P18621	60S ribosomal protein L17 OS=Homo sapiens OX=9606 GN=RPL17 PE=1 SV=3	27	4	6	4	21.4
	Sequence	Confidence	Modifications	# PSMs	Master Protein Accessions	# Missed Cleavages	Theo. MH+ [Da]	XCorr (by Search Engine): Sequest HT
	GLDVDSLVIEHIQVNK	High		2	P18621	0	1778.96	3.5
	EQIVPKPEEEVAQK	High		2	P18621	0	1623.86	3.17
	SAEFLLHMLK	High		1	P18621	0	1188.64	2.28
	YSLDPENPTK	High		1	P18621	0	1163.56	1.9
Q07020	60S ribosomal protein L18 OS=Homo sapiens OX=9606 GN=RPL18 PE=1 SV=2	26	4	4	4	21.6
	Sequence	Confidence	Modifications	# PSMs	Master Protein Accessions	# Missed Cleavages	Theo. MH+ [Da]	XCorr (by Search Engine): Sequest HT
	ILTFDQLALDSPK	High		1	Q07020	0	1460.8	3.29
	TAVVVGTITDDVR	High		1	Q07020	0	1345.73	3.36
	GCGTVLLSGPR	High	1xCarbamidomethyl [C2]	1	Q07020	0	1116.58	2.38
	TNSTFNQVVLK	High		1	Q07020	0	1250.67	2.38
Q02543	60S ribosomal protein L18a OS=Homo sapiens OX=9606 GN=RPL18A PE=1 SV=2	18	3	3	3	20.7
	Sequence	Confidence	Modifications	# PSMs	Master Protein Accessions	# Missed Cleavages	Theo. MH+ [Da]	XCorr (by Search Engine): Sequest HT
	DLTTAGAVTQCYR	High	1xCarbamidomethyl [C11]	1	Q02543	0	1455.69	2.36
	IFAPNHVVAK	High		1	Q02543	0	1095.63	1.71
	AHSIQIMK	High		1	Q02543	0	927.508	2.16
P84098	60S ribosomal protein L19 OS=Homo sapiens OX=9606 GN=RPL19 PE=1 SV=1	13	2	2	2	23.5
	Sequence	Confidence	Modifications	# PSMs	Master Protein Accessions	# Missed Cleavages	Theo. MH+ [Da]	XCorr (by Search Engine): Sequest HT
	VWLDPNETNEIANANSR	High		1	P84098	0	1942.93	2.66
	ILMEHIHK	High		1	P84098	0	1020.57	1.91
P46778	60S ribosomal protein L21 OS=Homo sapiens OX=9606 GN=RPL21 PE=1 SV=2	16	2	3	2	18.6
	Sequence	Confidence	Modifications	# PSMs	Master Protein Accessions	# Missed Cleavages	Theo. MH+ [Da]	XCorr (by Search Engine): Sequest HT
	VYNVTQHAVGIVVNK	High		2	P46778	0	1640.91	4.15
	HGVVPLATYMR	High		1	P46778	0	1243.66	2.43
P35268	60S ribosomal protein L22 OS=Homo sapiens OX=9606 GN=RPL22 PE=1 SV=2	30	3	3	3	14.8
	Sequence	Confidence	Modifications	# PSMs	Master Protein Accessions	# Missed Cleavages	Theo. MH+ [Da]	XCorr (by Search Engine): Sequest HT
	ITVTSEVPFSK	High		1	P35268	0	1207.66	2.42
	AGNLGGGVVTIER	High		1	P35268	0	1242.68	2.48
	YFQINQDEEEEEDED	High		1	P35268	0	1931.73	1.74
P62829	60S ribosomal protein L23 OS=Homo sapiens OX=9606 GN=RPL23 PE=1 SV=1	44	5	8	5	14.9
	Sequence	Confidence	Modifications	# PSMs	Master Protein Accessions	# Missed Cleavages	Theo. MH+ [Da]	XCorr (by Search Engine): Sequest HT
	LPAAGVGDMVMATVK	High		2	P62829	0	1459.76	3.62
	ISLGLPVGAVINCADNTGAK	High	1xCarbamidomethyl [C13]	3	P62829	0	1970.04	2.78
	GSAITGPVAK	High		1	P62829	0	900.515	2.31
	ECADLWPR	High	1xCarbamidomethyl [C2]	1	P62829	0	1046.47	1.93
	VHPAVVIR	High		1	P62829	0	890.557	1.46
P62750	60S ribosomal protein L23a OS=Homo sapiens OX=9606 GN=RPL23A PE=1 SV=1	35	6	7	6	17.7
	Sequence	Confidence	Modifications	# PSMs	Master Protein Accessions	# Missed Cleavages	Theo. MH+ [Da]	XCorr (by Search Engine): Sequest HT
	KIEDNNTLVFIVDVK	High		2	P62750	1	1746.96	3.58
	VNTLIRPDGEK	High		1	P62750	0	1241.68	3.88
	NKLDHYAIIK	High		1	P62750	1	1214.69	2.78
	LYDIDVAK	High		1	P62750	0	936.504	1.67
	KLYDIDVAK	High		1	P62750	1	1064.6	1.96
	FPLTTESAMK	High		1	P62750	0	1124.57	1.99
P83731	60S ribosomal protein L24 OS=Homo sapiens OX=9606 GN=RPL24 PE=1 SV=1	17	3	3	3	17.8
	Sequence	Confidence	Modifications	# PSMs	Master Protein Accessions	# Missed Cleavages	Theo. MH+ [Da]	XCorr (by Search Engine): Sequest HT
	VELCSFSGYK	High	1xCarbamidomethyl [C4]	1	P83731	0	1189.56	1.71
	CESAFLSK	High	1xCarbamidomethyl [C1]	1	P83731	0	941.44	1.88
	VFQFLNAK	High		1	P83731	0	966.541	1.79
P61254	60S ribosomal protein L26 OS=Homo sapiens OX=9606 GN=RPL26 PE=1 SV=1	6	1	1	1	17.2
	Sequence	Confidence	Modifications	# PSMs	Master Protein Accessions	# Missed Cleavages	Theo. MH+ [Da]	XCorr (by Search Engine): Sequest HT
	KDDEVQVVR	High		1	P61254	1	1087.57	2.27
P61353	60S ribosomal protein L27 OS=Homo sapiens OX=9606 GN=RPL27 PE=1 SV=2	14	2	2	2	15.8
	Sequence	Confidence	Modifications	# PSMs	Master Protein Accessions	# Missed Cleavages	Theo. MH+ [Da]	XCorr (by Search Engine): Sequest HT
	VYNYNHLMPTR	High		1	P61353	0	1407.68	2.36
	VVLVLAGR	High		1	P61353	0	826.551	1.95
P46776	60S ribosomal protein L27a OS=Homo sapiens OX=9606 GN=RPL27A PE=1 SV=2	14	2	2	2	16.6
	Sequence	Confidence	Modifications	# PSMs	Master Protein Accessions	# Missed Cleavages	Theo. MH+ [Da]	XCorr (by Search Engine): Sequest HT
	TGAAPIIDVVR	High		1	P46776	0	1111.65	3.19
	LWTLVSEQTR	High		1	P46776	0	1232.66	2.25
P46779	60S ribosomal protein L28 OS=Homo sapiens OX=9606 GN=RPL28 PE=1 SV=3	20	3	3	3	15.7
	Sequence	Confidence	Modifications	# PSMs	Master Protein Accessions	# Missed Cleavages	Theo. MH+ [Da]	XCorr (by Search Engine): Sequest HT
	QTYSTEPNNLK	High		1	P46779	0	1294.63	2.79
	KPATSYVR	High		1	P46779	0	921.515	1.8
	NCSSFLIK	High	1xCarbamidomethyl [C2]	1	P46779	0	968.487	2.01
P47914	60S ribosomal protein L29 OS=Homo sapiens OX=9606 GN=RPL29 PE=1 SV=2	9	1	1	1	17.7
	Sequence	Confidence	Modifications	# PSMs	Master Protein Accessions	# Missed Cleavages	Theo. MH+ [Da]	XCorr (by Search Engine): Sequest HT
	AQAAAPASVPAQAPK	High		1	P47914	0	1377.75	3.75
P39023	60S ribosomal protein L3 OS=Homo sapiens OX=9606 GN=RPL3 PE=1 SV=2	38	14	17	14	46.1
	Sequence	Confidence	Modifications	# PSMs	Master Protein Accessions	# Missed Cleavages	Theo. MH+ [Da]	XCorr (by Search Engine): Sequest HT
	SINPLGGFVHYGEVTNDFVMLK	High		1	P39023	0	2437.22	4.29
	LEQQVPVNQVFGQDEMIDVIGVTK	High		1	P39023	0	2686.38	3.07
	NNASTDYDLSDK	High		1	P39023	0	1342.58	1.57
	DDPSKPVHLTAFLGYK	High		2	P39023	0	1787.93	3.26
	AHLMEIQVNGGTVAEK	High		1	P39023	0	1696.87	2.96
	ERLEQQVPVNQVFGQDEMIDVIGVTK	High		1	P39023	1	2971.52	4.33
	TVFAEHISDECKR	High	1xCarbamidomethyl [C11]	1	P39023	1	1591.75	2.28
	TVFAEHISDECK	High	1xCarbamidomethyl [C11]	2	P39023	0	1435.65	2.49
	VACIGAWHPAR	High	1xCarbamidomethyl [C3]	2	P39023	0	1237.63	2.75
	AGMTHIVR	High		1	P39023	0	884.477	2.07
	IGQGYLIK	High		1	P39023	0	891.53	1.51
	FIDTTSK	High		1	P39023	0	811.42	1.86
	AFMGPLK	High		1	P39023	0	763.417	1.77
	YCQVIR	High	1xCarbamidomethyl [C2]	1	P39023	0	838.424	1.4
P62888	60S ribosomal protein L30 OS=Homo sapiens OX=9606 GN=RPL30 PE=1 SV=2	58	5	9	5	12.8
	Sequence	Confidence	Modifications	# PSMs	Master Protein Accessions	# Missed Cleavages	Theo. MH+ [Da]	XCorr (by Search Engine): Sequest HT
	KSEIEYYAMLAK	High		2	P62888	1	1445.73	3.48
	TGVHHYSGNNIELGTACGK	High	1xCarbamidomethyl [C17]	2	P62888	0	2014.94	4.04
	VCTLAIIDPGDSDIIR	High	1xCarbamidomethyl [C2]	3	P62888	0	1757.91	2.48
	LVILANNCPALR	High	1xCarbamidomethyl [C8]	1	P62888	0	1353.77	2.09
	SLESINSR	High		1	P62888	0	905.469	2.1
P62899	60S ribosomal protein L31 OS=Homo sapiens OX=9606 GN=RPL31 PE=1 SV=1	31	4	4	4	14.5
	Sequence	Confidence	Modifications	# PSMs	Master Protein Accessions	# Missed Cleavages	Theo. MH+ [Da]	XCorr (by Search Engine): Sequest HT
	LYTLVTYVPVTTFK	High		1	P62899	0	1644.92	3.3
	SAINEVVTR	High		1	P62899	0	988.542	2.48
	EYTINIHK	High		1	P62899	0	1017.54	2.12
	EMGTPDVR	High		1	P62899	0	904.419	1.76
P62910	60S ribosomal protein L32 OS=Homo sapiens OX=9606 GN=RPL32 PE=1 SV=2	27	3	3	3	15.9
	Sequence	Confidence	Modifications	# PSMs	Master Protein Accessions	# Missed Cleavages	Theo. MH+ [Da]	XCorr (by Search Engine): Sequest HT
	SYCAEIAHNVSSK	High	1xCarbamidomethyl [C3]	1	P62910	0	1465.67	3.68
	GQILMPNIGYGSNK	High		1	P62910	0	1491.76	2
	ELEVLLMCNK	High	1xCarbamidomethyl [C8]	1	P62910	0	1248.63	1.66
P49207	60S ribosomal protein L34 OS=Homo sapiens OX=9606 GN=RPL34 PE=1 SV=3	7	1	1	1	13.3
	Sequence	Confidence	Modifications	# PSMs	Master Protein Accessions	# Missed Cleavages	Theo. MH+ [Da]	XCorr (by Search Engine): Sequest HT
	AFLIEEQK	High		1	P49207	0	977.53	1.69
P18077	60S ribosomal protein L35a OS=Homo sapiens OX=9606 GN=RPL35A PE=1 SV=2	25	3	3	3	12.5
	Sequence	Confidence	Modifications	# PSMs	Master Protein Accessions	# Missed Cleavages	Theo. MH+ [Da]	XCorr (by Search Engine): Sequest HT
	NNTVTPGGKPNK	High		1	P18077	0	1226.65	1.76
	DETEFYLGK	High		1	P18077	0	1101.51	2.13
	EHTALLK	High		1	P18077	0	811.467	1.82
Q9Y3U8	60S ribosomal protein L36 OS=Homo sapiens OX=9606 GN=RPL36 PE=1 SV=3	10	1	1	1	12.2
	Sequence	Confidence	Modifications	# PSMs	Master Protein Accessions	# Missed Cleavages	Theo. MH+ [Da]	XCorr (by Search Engine): Sequest HT
	EVCGFAPYER	High	1xCarbamidomethyl [C3]	1	Q9Y3U8	0	1227.55	2.06
P83881	60S ribosomal protein L36a OS=Homo sapiens OX=9606 GN=RPL36A PE=1 SV=2	8	1	1	1	12.4
	Sequence	Confidence	Modifications	# PSMs	Master Protein Accessions	# Missed Cleavages	Theo. MH+ [Da]	XCorr (by Search Engine): Sequest HT
	LECVEPNCR	High	2xCarbamidomethyl [C3; C8]	1	P83881	0	1176.51	1.77
P61513	60S ribosomal protein L37a OS=Homo sapiens OX=9606 GN=RPL37A PE=1 SV=2	42	3	4	3	10.3
	Sequence	Confidence	Modifications	# PSMs	Master Protein Accessions	# Missed Cleavages	Theo. MH+ [Da]	XCorr (by Search Engine): Sequest HT
	AVGIWHCGSCMK	High	2xCarbamidomethyl [C7; C10]	2	P61513	0	1405.62	2.63
	TVAGGAWTYNTTSAVTVK	High		1	P61513	0	1826.93	3.54
	KIEISQHAK	High		1	P61513	1	1053.61	2.52
P63173	60S ribosomal protein L38 OS=Homo sapiens OX=9606 GN=RPL38 PE=1 SV=2	50	4	5	4	8.2
	Sequence	Confidence	Modifications	# PSMs	Master Protein Accessions	# Missed Cleavages	Theo. MH+ [Da]	XCorr (by Search Engine): Sequest HT
	KIEEIKDFLLTAR	High		2	P63173	2	1575.91	4.42
	YLYTLVITDK	High		1	P63173	0	1228.68	2.05
	YLYTLVITDKEK	High		1	P63173	1	1485.82	2.88
	QSLPPGLAVK	High		1	P63173	0	1009.6	2.39
P36578	60S ribosomal protein L4 OS=Homo sapiens OX=9606 GN=RPL4 PE=1 SV=5	31	10	11	10	47.7
	Sequence	Confidence	Modifications	# PSMs	Master Protein Accessions	# Missed Cleavages	Theo. MH+ [Da]	XCorr (by Search Engine): Sequest HT
	QPYAVSELAGHQTSAESWGTGR	High		1	P36578	0	2332.1	3.29
	GPCIIYNEDNGIIK	High	1xCarbamidomethyl [C3]	1	P36578	0	1605.79	3.3
	IEEVPELPLVVEDK	High		2	P36578	0	1608.87	2.56
	NIPGITLLNVSK	High		1	P36578	0	1268.76	2.58
	APIRPDIVNFVHTNLR	High		1	P36578	0	1862.04	3.62
	YAICSALAASALPALVMSK	High	1xCarbamidomethyl [C4]	1	P36578	0	1937.02	3.62
	LAPGGHVGR	High		1	P36578	0	863.485	1.51
	FCIWTESAFR	High	1xCarbamidomethyl [C2]	1	P36578	0	1316.61	2.29
	MINTDLSR	High		1	P36578	0	949.477	1.77
	EAVLLLK	High		1	P36578	0	785.513	2.04
P46777	60S ribosomal protein L5 OS=Homo sapiens OX=9606 GN=RPL5 PE=1 SV=3	34	8	10	8	34.3
	Sequence	Confidence	Modifications	# PSMs	Master Protein Accessions	# Missed Cleavages	Theo. MH+ [Da]	XCorr (by Search Engine): Sequest HT
	GAVDGGLSIPHSTK	High		1	P46777	0	1338.7	2.16
	NSVTPDMMEEMYK	High		1	P46777	0	1574.65	2.83
	IEGDMIVCAAYAHELPK	High	1xCarbamidomethyl [C8]	2	P46777	0	1916.92	3.46
	VGLTNYAAAYCTGLLLAR	High	1xCarbamidomethyl [C11]	1	P46777	0	1927.01	3.86
	YLMEEDEDAYKK	High		2	P46777	1	1533.68	2.12
	RFPGYDSESK	High		1	P46777	1	1185.55	2.17
	EFNAEVHR	High		1	P46777	0	1001.48	2.25
	DIICQIAYAR	High	1xCarbamidomethyl [C4]	1	P46777	0	1222.62	2.05
Q02878	60S ribosomal protein L6 OS=Homo sapiens OX=9606 GN=RPL6 PE=1 SV=3	19	6	6	6	32.7
	Sequence	Confidence	Modifications	# PSMs	Master Protein Accessions	# Missed Cleavages	Theo. MH+ [Da]	XCorr (by Search Engine): Sequest HT
	HQEGEIFDTEK	High		1	Q02878	0	1332.61	2.94
	AVDSQILPK	High		1	Q02878	0	970.557	2.52
	YYPTEDVPR	High		1	Q02878	0	1139.54	1.23
	AIPQLQGYLR	High		1	Q02878	0	1158.66	2.05
	KPFSQHVR	High		1	Q02878	0	998.553	1.4
	YEITEQR	High		1	Q02878	0	938.458	1.13
P18124	60S ribosomal protein L7 OS=Homo sapiens OX=9606 GN=RPL7 PE=1 SV=1	28	5	5	5	29.2
	Sequence	Confidence	Modifications	# PSMs	Master Protein Accessions	# Missed Cleavages	Theo. MH+ [Da]	XCorr (by Search Engine): Sequest HT
	KAGNFYVPAEPK	High		1	P18124	1	1320.69	2.94
	IALTDNALIAR	High		1	P18124	0	1170.68	2.65
	YGIICMEDLIHEIYTVGK	High	1xCarbamidomethyl [C5]	1	P18124	0	2154.06	3.53
	EANNFLWPFK	High		1	P18124	0	1265.63	2.98
	TTHFVEGGDAGNREDQINR	High		1	P18124	1	2115.98	1.75
P62424	60S ribosomal protein L7a OS=Homo sapiens OX=9606 GN=RPL7A PE=1 SV=2	29	8	9	8	30
	Sequence	Confidence	Modifications	# PSMs	Master Protein Accessions	# Missed Cleavages	Theo. MH+ [Da]	XCorr (by Search Engine): Sequest HT
	LKVPPAINQFTQALDR	High		1	P62424	1	1811.02	5.14
	VPPAINQFTQALDR	High		2	P62424	0	1569.84	3.24
	AGVNTVTTLVENK	High		1	P62424	0	1345.73	3.73
	TCTTVAFTQVNSEDKGALAK	High	1xCarbamidomethyl [C2]	1	P62424	1	2141.05	3.27
	TCTTVAFTQVNSEDK	High	1xCarbamidomethyl [C2]	1	P62424	0	1700.78	1.5
	HWGGNVLGPK	High		1	P62424	0	1064.56	2.15
	MGVPYCIIK	High	1xCarbamidomethyl [C6]	1	P62424	0	1080.56	1.77
	QTATQLLK	High		1	P62424	0	902.531	2.46
Q6DKI1	60S ribosomal protein L7-like 1 OS=Homo sapiens OX=9606 GN=RPL7L1 PE=1 SV=2	6	1	1	1	29.7
	Sequence	Confidence	Modifications	# PSMs	Master Protein Accessions	# Missed Cleavages	Theo. MH+ [Da]	XCorr (by Search Engine): Sequest HT
	TIPLTDNTVIEEHLGK	High		1	Q6DKI1	0	1779.95	2.49
P62917	60S ribosomal protein L8 OS=Homo sapiens OX=9606 GN=RPL8 PE=1 SV=2	33	5	5	5	28
	Sequence	Confidence	Modifications	# PSMs	Master Protein Accessions	# Missed Cleavages	Theo. MH+ [Da]	XCorr (by Search Engine): Sequest HT
	AQLNIGNVLPVGTMPEGTIVCCLEEKPGDR	High	2xCarbamidomethyl [C21; C22]	1	P62917	0	3267.62	4.56
	ASGNYATVISHNPETK	High		1	P62917	0	1688.82	3.3
	TELFIAAEGIHTGQFVYCGK	High	1xCarbamidomethyl [C18]	1	P62917	0	2241.1	3.25
	VKLPSGSK	High		1	P62917	1	815.499	1.4
	AVVGVVAGGGR	High		1	P62917	0	941.553	2.64
P32969	60S ribosomal protein L9 OS=Homo sapiens OX=9606 GN=RPL9 PE=1 SV=1	61	8	16	8	21.9
	Sequence	Confidence	Modifications	# PSMs	Master Protein Accessions	# Missed Cleavages	Theo. MH+ [Da]	XCorr (by Search Engine): Sequest HT
	SVYAHFPINVVIQENGSLVEIR	High		2	P32969	0	2484.32	5.5
	MRPGVACSVSQAQK	High	1xCarbamidomethyl [C7]	2	P32969	0	1518.75	3.43
	DELILEGNDIELVSNSAALIQQATTVK	High		1	P32969	0	2884.51	3.42
	DFNHINVELSLLGK	High		3	P32969	0	1598.85	3.57
	TICSHVQNMIK	High	1xCarbamidomethyl [C3]	1	P32969	0	1330.66	2.65
	TILSNQTVDIPENVDITLK	High		5	P32969	0	2113.14	3.28
	FLDGIYVSEK	High		1	P32969	0	1170.6	2.21
	KFLDGIYVSEK	High		1	P32969	1	1298.7	2.7
Q9Y221	60S ribosome subunit biogenesis protein NIP7 homolog OS=Homo sapiens OX=9606 GN=NIP7 PE=1 SV=1	46	5	5	5	20.4
	Sequence	Confidence	Modifications	# PSMs	Master Protein Accessions	# Missed Cleavages	Theo. MH+ [Da]	XCorr (by Search Engine): Sequest HT
	KVDPMAIVVFHQADIGEYVR	High		1	Q9Y221	1	2287.19	4.39
	LHVTALDYLAPYAK	High		1	Q9Y221	0	1574.86	3.69
	VWIKPGAEQSFLYGNHVLK	High		1	Q9Y221	0	2186.18	2.99
	YIGENLQLLVDRPDGTYCFR	High	1xCarbamidomethyl [C18]	1	Q9Y221	0	2429.19	2.57
	MRPLTEEETR	High		1	Q9Y221	0	1261.62	2.05
P52209	6-phosphogluconate dehydrogenase, decarboxylating OS=Homo sapiens OX=9606 GN=PGD PE=1 SV=3	28	9	9	9	53.1
	Sequence	Confidence	Modifications	# PSMs	Master Protein Accessions	# Missed Cleavages	Theo. MH+ [Da]	XCorr (by Search Engine): Sequest HT
	GILFVGSGVSGGEEGAR	High		1	P52209	0	1591.81	3.39
	MVHNGIEYGDMQLICEAYHLMK	High	1xCarbamidomethyl [C15]	1	P52209	0	2652.21	3.02
	LVPLLDTGDIIIDGGNSEYR	High		1	P52209	0	2160.12	1.85
	VGTGEPCCDWVGDEGAGHFVK	High	2xCarbamidomethyl [C7; C8]	1	P52209	0	2276.97	4.48
	YGPSLMPGGNK	High		1	P52209	0	1120.55	1.9
	AGQAVDDFIEK	High		1	P52209	0	1192.58	2.66
	HEMLPASLIQAQR	High		1	P52209	0	1493.79	2.79
	SAVENCQDSWR	High	1xCarbamidomethyl [C6]	1	P52209	0	1351.57	2.05
	CLSSLKDER	High	1xCarbamidomethyl [C1]	1	P52209	1	1107.55	1.43
O95336	6-phosphogluconolactonase OS=Homo sapiens OX=9606 GN=PGLS PE=1 SV=2	3	1	1	1	27.5
	Sequence	Confidence	Modifications	# PSMs	Master Protein Accessions	# Missed Cleavages	Theo. MH+ [Da]	XCorr (by Search Engine): Sequest HT
	AACCLAGAR	High	2xCarbamidomethyl [C3; C4]	1	O95336	0	949.434	1.93
P36639	7,8-dihydro-8-oxoguanine triphosphatase OS=Homo sapiens OX=9606 GN=NUDT1 PE=1 SV=3	6	1	1	1	22.5
	Sequence	Confidence	Modifications	# PSMs	Master Protein Accessions	# Missed Cleavages	Theo. MH+ [Da]	XCorr (by Search Engine): Sequest HT
	VQEGETIEDGAR	High		1	P36639	0	1303.61	1.8
Q9UBM7	7-dehydrocholesterol reductase OS=Homo sapiens OX=9606 GN=DHCR7 PE=1 SV=1	17	7	8	7	54.5
	Sequence	Confidence	Modifications	# PSMs	Master Protein Accessions	# Missed Cleavages	Theo. MH+ [Da]	XCorr (by Search Engine): Sequest HT
	LLVSGFWGVAR	High		1	Q9UBM7	0	1204.68	3.03
	VIECSYTSADGQR	High	1xCarbamidomethyl [C4]	1	Q9UBM7	0	1485.66	2.94
	FLPGYVGGIQEGAVTPAGVVNK	High		2	Q9UBM7	0	2173.17	4.67
	YTAAVPYR	High		1	Q9UBM7	0	940.489	1.64
	GYFFPTSAR	High		1	Q9UBM7	0	1045.51	1.89
	SQPNIPK	High		1	Q9UBM7	0	783.436	1.7
	SLDGVTNDR	High		1	Q9UBM7	0	976.469	2.24
Q969T7	7-methylguanosine phosphate-specific 5'-nucleotidase OS=Homo sapiens OX=9606 GN=NT5C3B PE=1 SV=4	3	1	1	1	34.4
	Sequence	Confidence	Modifications	# PSMs	Master Protein Accessions	# Missed Cleavages	Theo. MH+ [Da]	XCorr (by Search Engine): Sequest HT
	FQIAQVVR	High		1	Q969T7	0	960.563	1.95
A1L0T0	Acetolactate synthase-like protein OS=Homo sapiens OX=9606 GN=ILVBL PE=1 SV=2	21	8	11	8	67.8
	Sequence	Confidence	Modifications	# PSMs	Master Protein Accessions	# Missed Cleavages	Theo. MH+ [Da]	XCorr (by Search Engine): Sequest HT
	RPLMVLGSQALLTPTSADK	High		2	A1L0T0	0	1998.11	4.04
	HEVTAVFAADAMAR	High		2	A1L0T0	0	1488.73	2.29
	LVEGLQGQTWAPDWVEELR	High		1	A1L0T0	0	2226.12	4.62
	LSGTVGVAAVTAGPGLTNTVTAVK	High		1	A1L0T0	0	2184.22	3.92
	LGLFYQLLHK	High		1	A1L0T0	0	1231.72	2.8
	EQVPSLGSNVACGLAYTDYHK	High	1xCarbamidomethyl [C12]	1	A1L0T0	0	2309.09	2.21
	VLHDAQQQCR	High	1xCarbamidomethyl [C9]	2	A1L0T0	0	1254.6	1.08
	DGHPVVVNILIGR	High		1	A1L0T0	0	1388.8	3.23
Q9BWD1	Acetyl-CoA acetyltransferase, cytosolic OS=Homo sapiens OX=9606 GN=ACAT2 PE=1 SV=2	41	10	17	10	41.3
	Sequence	Confidence	Modifications	# PSMs	Master Protein Accessions	# Missed Cleavages	Theo. MH+ [Da]	XCorr (by Search Engine): Sequest HT
	HGSNIEAMSK	High		1	Q9BWD1	0	1073.5	2.48
	HGSNIEAMSK	High	1xOxidation [M8]	1	Q9BWD1	0	1089.5	1.84
	MNAGSDPVVIVSAAR	High	1xAcetyl [N-Term]	1	Q9BWD1	0	1528.78	3.32
	ILVTLLHTLER	High		5	Q9BWD1	0	1307.8	3.14
	IVSWSQVGVEPSIMGIGPIPAIK	High		2	Q9BWD1	0	2378.32	3.12
	LKPYFLTDGTGTVTPANASGINDGAAAVVLMK	High		1	Q9BWD1	0	3192.66	4.76
	ATVAPEDVSEVIFGHVLAAGCGQNPVR	High	1xCarbamidomethyl [C21]	1	Q9BWD1	0	2793.4	3.75
	VNIEGGAIALGHPLGASGCR	High	1xCarbamidomethyl [C19]	2	Q9BWD1	0	1949	3.68
	AGHFDKEIVPVLVSTR	High		1	Q9BWD1	1	1767.98	2.95
	EIVPVLVSTR	High		1	Q9BWD1	0	1112.67	1.7
	VAVLSQNR	High		1	Q9BWD1	0	886.51	1.79
P24752	Acetyl-CoA acetyltransferase, mitochondrial OS=Homo sapiens OX=9606 GN=ACAT1 PE=1 SV=1	70	19	40	19	45.2
	Sequence	Confidence	Modifications	# PSMs	Master Protein Accessions	# Missed Cleavages	Theo. MH+ [Da]	XCorr (by Search Engine): Sequest HT
	GQPDVVVKEDEEYKR	High		2	P24752	2	1790.89	3.04
	IVAFADAAVEPIDFPIAPVYAASMVLK	High		3	P24752	0	2818.51	3.56
	QGEYGLASICNGGGGASAMLIQK	High	1xCarbamidomethyl [C10]	1	P24752	0	2282.09	4.29
	QAVLGAGLPISTPCTTINK	High	1xCarbamidomethyl [C14]	8	P24752	0	1941.05	3.78
	NEQDAYAINSYTR	High		1	P24752	0	1544.7	3.04
	IHMGSCAENTAK	High	1xCarbamidomethyl [C6]	2	P24752	0	1318.59	1.93
	LGSIAIQGAIEK	High		3	P24752	0	1199.7	3.01
	VNINGGAVSLGHPIGMSGAR	High		2	P24752	0	1906.99	4.16
	TPIGSFLGSLSLLPATK	High		5	P24752	0	1701.98	3.75
	ENGTVTAANASTLNDGAAALVLMTADAAK	High		1	P24752	0	2761.37	3.71
	FGNEVIPVTVTVK	High		1	P24752	0	1402.79	3.41
	EAYMGNVLQGGEGQAPTR	High		4	P24752	0	1877.88	3.65
	EVVIVSATR	High		1	P24752	0	973.568	2.68
	DGLTDVYNK	High		1	P24752	0	1024.49	1.64
	GQPDVVVKEDEEYK	High		1	P24752	1	1634.79	1.69
	MLEIDPQK	High		1	P24752	0	973.502	2.1
	GSTPYGGVK	High		1	P24752	0	865.441	1.61
	AIMMASQSLMCGHQDVMVAGGMESMSNVPYVMNR	High	1xCarbamidomethyl [C11]	1	P24752	0	3732.63	3.26
	IVGHLTHALK	High		1	P24752	0	1088.66	1.77
Q13085	Acetyl-CoA carboxylase 1 OS=Homo sapiens OX=9606 GN=ACACA PE=1 SV=2	4	8	8	8	265.4
	Sequence	Confidence	Modifications	# PSMs	Master Protein Accessions	# Missed Cleavages	Theo. MH+ [Da]	XCorr (by Search Engine): Sequest HT
	LLETESFQMNR	High		1	Q13085	0	1367.66	2.07
	DEPIHILNVAIK	High		1	Q13085	0	1361.78	3.26
	DFTVASPAEFVTR	High		1	Q13085	0	1439.72	2.2
	LTFLVAQK	High		1	Q13085	0	919.561	2.15
	LPELLLK	High		1	Q13085	0	825.544	2
	LLLEDLVK	High		1	Q13085	0	942.587	1.46
	IYVSANSGAR	High		1	Q13085	0	1037.54	1.61
	LSDGGLLLSYDGSSYTTYMK	High	1xOxidation [M19]	1	Q13085	0	2187.02	2.45
Q9NUB1	Acetyl-coenzyme A synthetase 2-like, mitochondrial OS=Homo sapiens OX=9606 GN=ACSS1 PE=1 SV=2	28	13	15	13	74.8
	Sequence	Confidence	Modifications	# PSMs	Master Protein Accessions	# Missed Cleavages	Theo. MH+ [Da]	XCorr (by Search Engine): Sequest HT
	GSVVEGSNVSGALCISQAWPGMAR	High	1xCarbamidomethyl [C14]	1	Q9NUB1	0	2433.16	2.56
	AYPGYYFTGDGAYR	High		1	Q9NUB1	0	1600.71	1.74
	VHMGDLDVPLEQEMAK	High		1	Q9NUB1	0	1811.87	1.97
	DTLVWDTPYHTVWDCDFSTGK	High	1xCarbamidomethyl [C15]	2	Q9NUB1	0	2543.12	2.73
	DSAGDSDVVVQELK	High		1	Q9NUB1	0	1461.71	2.8
	EPAAFWGPLAR	High		1	Q9NUB1	0	1214.63	2.78
	TEGGYYQITGR	High		1	Q9NUB1	0	1244.59	2.24
	TLGSVGEPINCEAWEWLHR	High	1xCarbamidomethyl [C11]	1	Q9NUB1	0	2254.07	3.41
	MDDVINISGHR	High		2	Q9NUB1	0	1256.61	2.96
	YAVPDEILVVK	High		1	Q9NUB1	0	1245.71	2.21
	GEAAFAFIVVK	High		1	Q9NUB1	0	1151.65	2.34
	INQFYGAPTAVR	High		1	Q9NUB1	0	1336.7	2.88
	IGAVHTVIFAGFSAESLAGR	High		1	Q9NUB1	0	2003.07	2
O00400	Acetyl-coenzyme A transporter 1 OS=Homo sapiens OX=9606 GN=SLC33A1 PE=1 SV=1	4	2	2	2	60.9
	Sequence	Confidence	Modifications	# PSMs	Master Protein Accessions	# Missed Cleavages	Theo. MH+ [Da]	XCorr (by Search Engine): Sequest HT
	IGFSAADAVTGLK	High		1	O00400	0	1249.68	3
	LLFAIIK	High		1	O00400	0	817.555	1.44
Q13510	Acid ceramidase OS=Homo sapiens OX=9606 GN=ASAH1 PE=1 SV=5	12	5	5	5	44.6
	Sequence	Confidence	Modifications	# PSMs	Master Protein Accessions	# Missed Cleavages	Theo. MH+ [Da]	XCorr (by Search Engine): Sequest HT
	LTVYTTLIDVTK	High		1	Q13510	0	1366.78	3.27
	WYVVQTNYDR	High		1	Q13510	0	1343.64	1.78
	ESLDVYELDAK	High		1	Q13510	0	1281.62	2.31
	KGHLIHGR	High		1	Q13510	1	917.543	1.92
	HPFFLDDR	High		1	Q13510	0	1046.51	1.83
O43427	Acidic fibroblast growth factor intracellular-binding protein OS=Homo sapiens OX=9606 GN=FIBP PE=1 SV=3	2	1	1	1	41.9
	Sequence	Confidence	Modifications	# PSMs	Master Protein Accessions	# Missed Cleavages	Theo. MH+ [Da]	XCorr (by Search Engine): Sequest HT
	DLFVDLVEK	High		1	O43427	0	1077.58	1.94
P39687	Acidic leucine-rich nuclear phosphoprotein 32 family member A OS=Homo sapiens OX=9606 GN=ANP32A PE=1 SV=1	31	9	11	4	28.6
	Sequence	Confidence	Modifications	# PSMs	Master Protein Accessions	# Missed Cleavages	Theo. MH+ [Da]	XCorr (by Search Engine): Sequest HT
	SLDLFNCEVTNLNDYR	High	1xCarbamidomethyl [C7]	3	P39687; Q92688	0	1972.91	2.66
	VSGGLEVLAEK	High		1	P39687	0	1101.62	2.65
	CPNLTHLNLSGNK	High	1xCarbamidomethyl [C1]	1	P39687	0	1467.74	3.22
	LLPQLTYLDGYDRDDK	High		1	P39687	1	1924.97	3.02
	ELVLDNSR	High		1	P39687	0	945.5	1.9
	DISTLEPLK	High		2	P39687; Q92688	0	1015.57	2.28
	DLSTIEPLKK	High		2	P39687; Q92688	1	1143.66	2.65
	LLPQLTYLDGYDR	High		1	P39687; Q92688	0	1566.82	2
	LKDISTLEPLK	High		2	P39687; Q92688	1	1256.75	2.11
Q92688	Acidic leucine-rich nuclear phosphoprotein 32 family member B OS=Homo sapiens OX=9606 GN=ANP32B PE=1 SV=1	23	7	9	2	28.8
	Sequence	Confidence	Modifications	# PSMs	Master Protein Accessions	# Missed Cleavages	Theo. MH+ [Da]	XCorr (by Search Engine): Sequest HT
	SLDLFNCEVTNLNDYR	High	1xCarbamidomethyl [C7]	3	P39687; Q92688	0	1972.91	2.66
	DISTLEPLK	High		2	P39687; Q92688	0	1015.57	2.28
	DLSTIEPLKK	High		2	P39687; Q92688	1	1143.66	2.65
	LLPQLTYLDGYDR	High		1	P39687; Q92688	0	1566.82	2
	ELVLDNCK	High	1xCarbamidomethyl [C7]	1	Q92688	0	990.492	1.65
	KLELSENR	High		1	Q92688	1	988.542	1.94
	LKDISTLEPLK	High		2	P39687; Q92688	1	1256.75	2.11
Q9BTT0	Acidic leucine-rich nuclear phosphoprotein 32 family member E OS=Homo sapiens OX=9606 GN=ANP32E PE=1 SV=1	23	5	5	5	30.7
	Sequence	Confidence	Modifications	# PSMs	Master Protein Accessions	# Missed Cleavages	Theo. MH+ [Da]	XCorr (by Search Engine): Sequest HT
	KLELSDNIISGGLEVLAEK	High		1	Q9BTT0	1	2028.12	5.11
	SLDLFNCEITNLEDYR	High	1xCarbamidomethyl [C7]	1	Q9BTT0	0	2001.92	2.95
	CPNLTYLNLSGNK	High	1xCarbamidomethyl [C1]	1	Q9BTT0	0	1493.74	3.04
	IKDLSTVEALQNLK	High		1	Q9BTT0	1	1571.9	2.86
	DLSTVEALQNLK	High		1	Q9BTT0	0	1330.72	2.8
Q99798	Aconitate hydratase, mitochondrial OS=Homo sapiens OX=9606 GN=ACO2 PE=1 SV=2	48	30	38	30	85.4
	Sequence	Confidence	Modifications	# PSMs	Master Protein Accessions	# Missed Cleavages	Theo. MH+ [Da]	XCorr (by Search Engine): Sequest HT
	HPNGTQETILLNHTFNETQIEWFR	High		2	Q99798	0	2925.43	3.83
	KQGLLPLTFADPADYNK	High		1	Q99798	1	1891	2.39
	GEFDPGQDTYQHPPK	High		1	Q99798	0	1715.77	2.07
	GHLDNISNNLLIGAINIENGK	High		1	Q99798	0	2219.18	4.39
	NAVTQEFGPVPDTAR	High		1	Q99798	0	1601.79	2.96
	IVYGHLDDPASQEIER	High		2	Q99798	0	1841.9	3.48
	LTGSLSGWSSPK	High		1	Q99798	0	1219.63	2.98
	QGLLPLTFADPADYNK	High		1	Q99798	0	1762.9	3.63
	LEAPDADELPK	High		1	Q99798	0	1197.6	1.69
	CTTDHISAAGPWLK	High	1xCarbamidomethyl [C1]	2	Q99798	0	1556.75	2.43
	DSSGQHVDVSPTSQR	High		2	Q99798	0	1599.74	2.29
	DLGGIVLANACGPCIGQWDR	High	2xCarbamidomethyl [C11; C14]	1	Q99798	0	2172.03	3.97
	WVVIGDENYGEGSSR	High		1	Q99798	0	1667.77	2.82
	FNPETDYLTGTDGKK	High		2	Q99798	1	1685.8	2.84
	FNPETDYLTGTDGK	High		1	Q99798	0	1557.71	2.09
	VAVPSTIHCDHLIEAQVGGEK	High	1xCarbamidomethyl [C9]	2	Q99798	0	2260.14	3.53
	EDIANLADEFK	High		1	Q99798	0	1264.61	2.72
	VGLIGSCTNSSYEDMGR	High	1xCarbamidomethyl [C7]	1	Q99798	0	1845.81	3.18
	VAMSHFEPNEYIHYDLLEK	High		2	Q99798	0	2335.11	3.61
	DLEDLQILIK	High		1	Q99798	0	1199.69	2.1
	NTIVTSYNR	High		1	Q99798	0	1067.55	1.85
	EHAALEPR	High		1	Q99798	0	922.474	2.3
	FRLEAPDADELPK	High		2	Q99798	1	1500.77	2.41
	EGWPLDIR	High		1	Q99798	0	985.51	1.93
	DFTPGKPLK	High		1	Q99798	0	1002.56	2.22
	QALAHGLK	High		1	Q99798	0	837.494	2.7
	IHETNLK	High		1	Q99798	0	854.473	2.11
	DGYAQILR	High		1	Q99798	0	935.495	1.96
	LNRPLTLSEK	High		1	Q99798	0	1170.68	2.09
	AKDINQEVYNFLATAGAK	High		1	Q99798	1	1953.01	2.09
P68032	Actin, alpha cardiac muscle 1 OS=Homo sapiens OX=9606 GN=ACTC1 PE=1 SV=1	44	14	205	4	42
	Sequence	Confidence	Modifications	# PSMs	Master Protein Accessions	# Missed Cleavages	Theo. MH+ [Da]	XCorr (by Search Engine): Sequest HT
	HQGVMVGMGQK	High		13	P60709; P68032	0	1171.57	3.2
	HQGVMVGMGQK	High	1xOxidation [M]	8	P60709; P68032	0	1187.57	2.68
	HQGVMVGMGQK	High	2xOxidation [M5; M8]	1	P60709; P68032	0	1203.56	2.08
	SYELPDGQVITIGNER	High		36	P60709; P68032	0	1790.89	3.75
	IWHHTFYNELR	High		18	P60709; P68032	0	1515.75	2.87
	QEYDEAGPSIVHR	High		1	P68032	0	1500.71	2.86
	AVFPSIVGRPR	High		2	P60709; P68032	0	1198.71	2.68
	DSYVGDEAQSKR	High		1	P60709; P68032	1	1354.62	2.27
	DSYVGDEAQSK	High		14	P60709; P68032	0	1198.52	2.06
	YPIEHGIITNWDDMEK	High		24	P68032	0	1960.91	3.12
	YPIEHGIITNWDDMEK	High	1xOxidation [M14]	11	P68032	0	1976.91	2.81
	EITALAPSTMK	High		13	P60709; P68032	0	1161.62	3.02
	EITALAPSTMK	High	1xOxidation [M10]	7	P60709; P68032	0	1177.61	2.41
	VAPEEHPTLLTEAPLNPK	High		2	P68032	0	1956.04	3.12
	AGFAGDDAPR	High		16	P60709; P68032	0	976.448	2.71
	DLTDYLMK	High		19	P60709; P68032	0	998.486	2.25
	IIAPPER	High		12	P60709; P68032	0	795.472	1.84
	LCYVALDFENEMATAASSSSLEK	High	1xCarbamidomethyl [C2]	1	P68032	0	2536.16	1.95
	DLTDYLMK	High	1xOxidation [M7]	6	P60709; P68032	0	1014.48	1.91
P60709	Actin, cytoplasmic 1 OS=Homo sapiens OX=9606 GN=ACTB PE=1 SV=1	70	20	315	10	41.7
	Sequence	Confidence	Modifications	# PSMs	Master Protein Accessions	# Missed Cleavages	Theo. MH+ [Da]	XCorr (by Search Engine): Sequest HT
	HQGVMVGMGQK	High		13	P60709; P68032	0	1171.57	3.2
	HQGVMVGMGQK	High	1xOxidation [M]	8	P60709; P68032	0	1187.57	2.68
	HQGVMVGMGQK	High	2xOxidation [M5; M8]	1	P60709; P68032	0	1203.56	2.08
	KDLYANTVLSGGTTMYPGIADR	High		4	P60709	1	2343.16	4.76
	KDLYANTVLSGGTTMYPGIADR	High	1xOxidation [M15]	1	P60709	1	2359.16	4.01
	LCYVALDFEQEMATAASSSSLEK	High	1xCarbamidomethyl [C2]	19	P60709	0	2550.17	5.06
	LCYVALDFEQEMATAASSSSLEK	High	1xCarbamidomethyl [C2]; 1xOxidation [M12]	1	P60709	0	2566.17	2.67
	SYELPDGQVITIGNER	High		36	P60709; P68032	0	1790.89	3.75
	IWHHTFYNELR	High		18	P60709; P68032	0	1515.75	2.87
	QEYDESGPSIVHR	High		16	P60709	0	1516.7	3.87
	CPEALFQPSFLGMESCGIHETTFNSIMK	High	2xCarbamidomethyl [C1; C16]	7	P60709	0	3231.46	5.41
	CPEALFQPSFLGMESCGIHETTFNSIMK	High	2xCarbamidomethyl [C1; C16]; 1xOxidation [M13]	1	P60709	0	3247.46	4.24
	AVFPSIVGRPR	High		2	P60709; P68032	0	1198.71	2.68
	DLYANTVLSGGTTMYPGIADR	High		17	P60709	0	2215.07	4.49
	DLYANTVLSGGTTMYPGIADR	High	1xOxidation [M14]	15	P60709	0	2231.06	3.61
	DSYVGDEAQSKR	High		1	P60709; P68032	1	1354.62	2.27
	DSYVGDEAQSK	High		14	P60709; P68032	0	1198.52	2.06
	YPIEHGIVTNWDDMEK	High		2	P60709	0	1946.9	3.72
	EITALAPSTMK	High		13	P60709; P68032	0	1161.62	3.02
	EITALAPSTMK	High	1xOxidation [M10]	7	P60709; P68032	0	1177.61	2.41
	TTGIVMDSGDGVTHTVPIYEGYALPHAILR	High	1xOxidation [M6]	2	P60709	0	3199.61	4.28
	TTGIVMDSGDGVTHTVPIYEGYALPHAILR	High		17	P60709	0	3183.61	5.83
	VAPEEHPVLLTEAPLNPK	High		34	P60709	0	1954.06	4.35
	AGFAGDDAPR	High		16	P60709; P68032	0	976.448	2.71
	GYSFTTTAER	High		12	P60709	0	1132.53	1.95
	DLTDYLMK	High		19	P60709; P68032	0	998.486	2.25
	IIAPPER	High		12	P60709; P68032	0	795.472	1.84
	DLTDYLMK	High	1xOxidation [M7]	6	P60709; P68032	0	1014.48	1.91
	CDVDIRK	High	1xCarbamidomethyl [C1]	1	P60709	1	905.451	1.46
Q86TU7	Actin-histidine N-methyltransferase OS=Homo sapiens OX=9606 GN=SETD3 PE=1 SV=1	2	1	1	1	67.2
	Sequence	Confidence	Modifications	# PSMs	Master Protein Accessions	# Missed Cleavages	Theo. MH+ [Da]	XCorr (by Search Engine): Sequest HT
	VIQTHPHANK	High		1	Q86TU7	0	1144.62	1.55
O96019	Actin-like protein 6A OS=Homo sapiens OX=9606 GN=ACTL6A PE=1 SV=1	25	7	8	7	47.4
	Sequence	Confidence	Modifications	# PSMs	Master Protein Accessions	# Missed Cleavages	Theo. MH+ [Da]	XCorr (by Search Engine): Sequest HT
	SEASLHPVLMSEAPWNTR	High		1	O96019	0	2024.99	2.08
	STGLILDSGATHTTAIPVHDGYVLQQGIVK	High		2	O96019	0	3091.64	3.41
	ENMEAISPLK	High		1	O96019	0	1131.57	2.3
	VDFPTAIGMVVER	High		1	O96019	0	1433.75	2.49
	AGYAGEDCPK	High	1xCarbamidomethyl [C8]	1	O96019	0	1067.45	1.67
	LIANNTTVER	High		1	O96019	0	1130.62	1.71
	DDGSTLMEIDGDKGK	High		1	O96019	1	1580.71	2.72
P61160	Actin-related protein 2 OS=Homo sapiens OX=9606 GN=ACTR2 PE=1 SV=1	20	6	7	6	44.7
	Sequence	Confidence	Modifications	# PSMs	Master Protein Accessions	# Missed Cleavages	Theo. MH+ [Da]	XCorr (by Search Engine): Sequest HT
	GYAFNHSADFETVR	High		1	P61160	0	1613.73	2.37
	HMVFLGGAVLADIMK	High		1	P61160	0	1601.85	4.51
	LCYVGYNIEQEQK	High	1xCarbamidomethyl [C2]	1	P61160	0	1643.77	2.19
	DLMVGDEASELR	High		1	P61160	0	1334.63	3.05
	DLMVGDEASELR	High	1xOxidation [M3]	1	P61160	0	1350.62	2.36
	HLWDYTFGPEK	High		1	P61160	0	1392.66	1.92
	ILLTEPPMNPTK	High		1	P61160	0	1353.74	2.91
Q92747	Actin-related protein 2/3 complex subunit 1A OS=Homo sapiens OX=9606 GN=ARPC1A PE=2 SV=2	11	3	3	2	41.5
	Sequence	Confidence	Modifications	# PSMs	Master Protein Accessions	# Missed Cleavages	Theo. MH+ [Da]	XCorr (by Search Engine): Sequest HT
	STVLSLDWHPNNVLLAAGSCDFK	High	1xCarbamidomethyl [C20]	1	Q92747; O15143	0	2544.26	3.4
	TLESSIQGLR	High		1	Q92747	0	1103.61	2.02
	NAYVWSQK	High		1	Q92747	0	995.495	1.86
O15143	Actin-related protein 2/3 complex subunit 1B OS=Homo sapiens OX=9606 GN=ARPC1B PE=1 SV=3	22	5	6	4	40.9
	Sequence	Confidence	Modifications	# PSMs	Master Protein Accessions	# Missed Cleavages	Theo. MH+ [Da]	XCorr (by Search Engine): Sequest HT
	STVLSLDWHPNNVLLAAGSCDFK	High	1xCarbamidomethyl [C20]	1	Q92747; O15143	0	2544.26	3.4
	NSVSQISVLSGGK	High		1	O15143	0	1275.69	3.25
	CSQFCTTGMDGGMSIWDVK	High	2xCarbamidomethyl [C1; C5]	2	O15143	0	2179.89	3.08
	ASSEGGTAAGAGLDSLHK	High		1	O15143	0	1628.79	4.58
	TWKPTLVILR	High		1	O15143	0	1226.76	2.05
O15144	Actin-related protein 2/3 complex subunit 2 OS=Homo sapiens OX=9606 GN=ARPC2 PE=1 SV=1	28	8	8	8	34.3
	Sequence	Confidence	Modifications	# PSMs	Master Protein Accessions	# Missed Cleavages	Theo. MH+ [Da]	XCorr (by Search Engine): Sequest HT
	YFQFQEEGKEGENR	High		1	O15144	1	1760.79	2.64
	DDETMYVESK	High		1	O15144	0	1216.5	2.38
	ASHTAPQVLFSHR	High		1	O15144	0	1450.75	1.55
	NCFASVFEK	High	1xCarbamidomethyl [C2]	1	O15144	0	1101.5	2.06
	VMVSISLK	High		1	O15144	0	876.522	1.61
	DSIVHQAGMLK	High		1	O15144	0	1198.62	1.8
	ELQAHGADELLK	High		1	O15144	0	1323.69	2.74
	EPPLELK	High		1	O15144	0	825.472	2.06
O15145	Actin-related protein 2/3 complex subunit 3 OS=Homo sapiens OX=9606 GN=ARPC3 PE=1 SV=3	12	2	3	2	20.5
	Sequence	Confidence	Modifications	# PSMs	Master Protein Accessions	# Missed Cleavages	Theo. MH+ [Da]	XCorr (by Search Engine): Sequest HT
	VFDPQNDKPSK	High		2	O15145	0	1274.64	2.37
	LIGNMALLPIR	High		1	O15145	0	1210.73	2.12
P59998	Actin-related protein 2/3 complex subunit 4 OS=Homo sapiens OX=9606 GN=ARPC4 PE=1 SV=3	35	4	5	4	19.7
	Sequence	Confidence	Modifications	# PSMs	Master Protein Accessions	# Missed Cleavages	Theo. MH+ [Da]	XCorr (by Search Engine): Sequest HT
	HNKPEVEVR	High		1	P59998	0	1107.59	2.02
	KPVEGYDISFLITNFHTEQMYK	High		2	P59998	0	2660.31	4.78
	ATLQAALCLENFSSQVVER	High	1xCarbamidomethyl [C8]	1	P59998	0	2136.08	3.22
	IVAEEFLK	High		1	P59998	0	948.54	1.67
O15511	Actin-related protein 2/3 complex subunit 5 OS=Homo sapiens OX=9606 GN=ARPC5 PE=1 SV=3	21	2	3	2	16.3
	Sequence	Confidence	Modifications	# PSMs	Master Protein Accessions	# Missed Cleavages	Theo. MH+ [Da]	XCorr (by Search Engine): Sequest HT
	GFESPSDNSSAMLLQWHEK	High		2	O15511	0	2162.98	2.73
	ALAAGGVGSIVR	High		1	O15511	0	1070.63	1.92
Q9BPX5	Actin-related protein 2/3 complex subunit 5-like protein OS=Homo sapiens OX=9606 GN=ARPC5L PE=1 SV=1	8	1	1	1	16.9
	Sequence	Confidence	Modifications	# PSMs	Master Protein Accessions	# Missed Cleavages	Theo. MH+ [Da]	XCorr (by Search Engine): Sequest HT
	ALAVGGLGSIIR	High		1	Q9BPX5	0	1126.69	2.42
P61158	Actin-related protein 3 OS=Homo sapiens OX=9606 GN=ACTR3 PE=1 SV=3	33	9	10	9	47.3
	Sequence	Confidence	Modifications	# PSMs	Master Protein Accessions	# Missed Cleavages	Theo. MH+ [Da]	XCorr (by Search Engine): Sequest HT
	GVDDLDFFIGDEAIEKPTYATK	High		2	P61158	0	2444.19	4.69
	LPACVVDCGTGYTK	High	2xCarbamidomethyl [C4; C8]	1	P61158	0	1540.71	3.05
	LGYAGNTEPQFIIPSCIAIK	High	1xCarbamidomethyl [C16]	1	P61158	0	2192.14	3.56
	TLTGTVIDSGDGVTHVIPVAEGYVIGSCIK	High	1xCarbamidomethyl [C28]	1	P61158	0	3058.58	4.75
	YSYVCPDLVK	High	1xCarbamidomethyl [C5]	1	P61158	0	1243.6	2.3
	EFSIDVGYER	High		1	P61158	0	1214.57	1.84
	EFNKYDTDGSK	High		1	P61158	1	1303.58	1.77
	HGIVEDWDLMER	High		1	P61158	0	1499.69	2.49
	QYTGINAISK	High		1	P61158	0	1094.58	2.5
Q9H9F9	Actin-related protein 5 OS=Homo sapiens OX=9606 GN=ACTR5 PE=1 SV=2	2	1	1	1	68.3
	Sequence	Confidence	Modifications	# PSMs	Master Protein Accessions	# Missed Cleavages	Theo. MH+ [Da]	XCorr (by Search Engine): Sequest HT
	AGWACPGQDPGPEPR	High	1xCarbamidomethyl [C5]	1	Q9H9F9	0	1594.71	2.1
P53999	Activated RNA polymerase II transcriptional coactivator p15 OS=Homo sapiens OX=9606 GN=SUB1 PE=1 SV=3	46	8	19	8	14.4
	Sequence	Confidence	Modifications	# PSMs	Master Protein Accessions	# Missed Cleavages	Theo. MH+ [Da]	XCorr (by Search Engine): Sequest HT
	QVAPEKPVKK	High		1	P53999	1	1123.68	2.5
	KGISLNPEQWSQLK	High		1	P53999	1	1627.88	2.87
[truncated: 28,004 more rows]
