# Supplementary material for: DHFR2 RNA directly regulates dihydrofolate reductase and its expression level impacts folate one carbon metabolism
Source: FASEB J. 2025 Feb 17;39(4):e70391. doi: 10.1096/fj.202401039RR (PMC11831416; doi:10.1096/fj.202401039RR)
Supplement: Supplementary file 3 — Dataset S2. [file FSB2-39-e70391-s001.xlsx]

## Sheet: Sheet1
Accession	Gene Name	Anova (p)	Fold change
Q9NQ94	A1CF	2.00866e-05	-1.90882
Q13685	AAMP	2.25556e-05	-2.86047
P49588	AARS1	0.000550954	1.51502
Q9UDR5	AASS	0.00115435	-1.66702
Q9NRK6	ABCB10	0.0201035	-1.91499
P33527	ABCC1	0.000641439	1.75582
Q92887	ABCC2	2.35396e-05	-3.61475
P42765	ACAA2	0.000685474	-1.55795
Q13085	ACACA	0.00134604	1.57329
P45954	ACADSB	0.0014626	-1.62052
P49748	ACADVL	0.000495556	-1.57033
Q86TX2	ACOT1	0.00114986	-1.57339
O14734	ACOT8	0.000655448	-1.86433
Q15067	ACOX1	0.00339544	-1.65238
Q99424	ACOX2	2.90541e-05	-3.31967
Q96CM8	ACSF2	0.000584476	-1.79212
P33121	ACSL1	0.000151565	-1.81779
O95573	ACSL3	5.5367e-05	2.00517
Q9ULC5	ACSL5	8.34805e-06	-3.07481
Q68CK6	ACSM2B	8.38441e-06	-9.07805
Q9NR19	ACSS2	0.0012425	1.66286
Q03154	ACY1	0.00364581	1.51893
O14672	ADAM10	0.0305157	-1.83833
Q9UEY8	ADD3	0.00028945	-1.6825
P08319	ADH4	4.04239e-05	-4.23638
P28332	ADH6	0.000139873	-1.50949
P55196	AFDN	0.00216526	1.58145
P52594	AGFG1	0.000619675	1.53539
O00116	AGPS	5.47103e-05	-2.88026
O00468	AGRN	4.06701e-06	5.18593
P21549	AGXT	0.00188442	-1.74744
P02765	AHSG	0.00236728	1.72732
P00568	AK1	0.000129259	1.70406
Q13740	ALCAM	1.7403e-05	-4.84332
P00352	ALDH1A1	2.61427e-05	-1.99078
O75891	ALDH1L1	4.3245e-06	-22.4986
P51648	ALDH3A2	0.00164143	-1.60755
Q02252	ALDH6A1	5.40979e-05	-2.43474
P09972	ALDOC	0.000129547	2.62596
Q9BT22	ALG1	0.00529205	-1.51071
Q9H553	ALG2	0.00250266	-1.63943
Q9Y673	ALG5	0.00108463	-1.58995
Q9H6U8	ALG9	0.00488589	-2.0572
Q9P2R3	ANKFY1	0.00159609	-1.66737
P53680	AP2S1	0.00261787	-1.62415
Q06481	APLP2	0.00204034	1.60326
Q9HDC9	APMAP	0.00666627	-1.82121
P02647	APOA1	5.08548e-05	-1.9923
P02649	APOE	0.000936894	1.56719
P02749	APOH	0.000144676	-3.13416
Q9NP61	ARFGAP3	7.84396e-05	2.85658
P78540	ARG2	1.6536e-05	3.07288
Q8N392	ARHGAP18	0.00551445	1.58275
Q92888	ARHGEF1	0.00657154	2.00567
Q99856	ARID3A	0.00234298	1.50152
Q6NXE6	ARMC6	0.00687495	1.56848
P51690	ARSL	0.00030403	-1.82524
P07307	ASGR2	0.000955235	-1.51297
P08243	ASNS	5.44861e-05	4.32575
Q12797	ASPH	0.00920819	1.8333
Q7L266	ASRGL1	0.000137656	2.13569
Q6PL18	ATAD2	0.00168366	-1.63366
P54709	ATP1B3	0.00669543	-1.68768
P23634	ATP2B4	0.00373828	-1.99969
Q15904	ATP6AP1	0.000187402	-2.03236
Q8WWM7	ATXN2L	0.000910482	1.55754
Q9Y679	AUP1	4.79823e-05	-1.62808
O14965	AURKA	0.0205321	-1.66847
P46379	BAG6	0.0103937	1.57735
Q9P287	BCCIP	0.000650365	1.53727
P21953	BCKDHB	0.00165419	-1.6661
Q86WA6	BPHL	0.000726687	-1.73925
Q96K17	BTF3L4	0.00874134	1.68143
A6NCS6	C2orf72	0.00412981	-1.66094
P35218	CA5A	0.000163175	-2.5198
P27708	CAD	0.000439547	1.59141
P49589	CARS1	0.00671332	1.50274
O14936	CASK	0.00390968	-1.71592
P20810	CAST	0.0018239	1.85869
P04040	CAT	0.00010655	-1.69113
P0DN79	CBSL	0.000495908	-1.86194
P29279	CCN2	1.54653e-07	18.2271
Q9Y5K6	CD2AP	0.0071098	1.62043
P04233	CD74	0.000105119	-1.74594
P30260	CDC27	0.00235164	-1.61562
P19022	CDH2	6.6017e-06	-3.46421
Q96SZ6	CDK5RAP1	0.00197912	-2.1173
Q9UHN6	CEMIP2	1.32156e-05	2.19903
Q9HA82	CERS4	0.0215001	-1.66398
P23141	CES1	3.46785e-07	-2.95689
Q96JM3	CHAMP1	0.00384923	1.55447
Q9BSY4	CHCHD5	0.00973592	1.90777
Q8NET6	CHST13	0.00661718	-1.76838
Q6FI81	CIAPIN1	0.00366658	1.57431
Q07065	CKAP4	2.34865e-05	2.24434
P12277	CKB	0.000549928	1.77484
O00299	CLIC1	3.55945e-05	1.57853
O75153	CLUH	0.000845836	-1.52185
Q9Y2R0	COA3	0.00245508	-1.52757
Q53SF7	COBLL1	0.00582408	-1.72519
P39060	COL18A1	0.000720071	-1.9679
Q8NI60	COQ8A	0.000376488	-1.79938
Q9BR76	CORO1B	0.000585992	1.59214
P00450	CP	5.55657e-05	3.75064
P31327	CPS1	0.00265963	-1.64314
Q9P2I0	CPSF2	0.0021012	1.51196
P19784	CSNK2A2	0.000538464	1.55922
P21291	CSRP1	8.51287e-06	5.30349
P35221	CTNNA1	6.51018e-06	-1.90743
O60716	CTNND1	4.88053e-05	-1.51043
P78310	CXADR	5.03461e-06	1.79401
P00167	CYB5A	0.000990833	-1.63479
Q02318	CYP27A1	0.000188042	-1.78026
Q16643	DBN1	1.04809e-06	2.38026
P11182	DBT	0.00435371	-1.83208
P32321	DCTD	0.00456404	1.50805
Q7Z4W1	DCXR	0.000107678	-1.61039
Q92466	DDB2	0.000448539	1.84935
P20711	DDC	0.00132765	-1.79267
P39656	DDOST	0.0328776	-1.52301
Q9NUI1	DECR2	0.0010622	-1.64228
O75907	DGAT1	0.000178458	-1.78556
P00374	DHFR	0.000140187	-2.40424
Q96LJ7	DHRS1	0.00872299	-1.7398
Q13268	DHRS2	0.000178166	-2.01303
Q7L2E3	DHX30	0.000583307	-2.0785
O60610	DIAPH1	0.00223627	-1.51163
P11532	DMD	8.28131e-05	-1.75712
P50570	DNM2	0.00213205	1.69136
Q9Y6K1	DNMT3A	0.00127207	-1.5912
Q96N67	DOCK7	0.00519694	1.59259
Q14126	DSG2	6.80826e-06	1.72901
P15924	DSP	3.88194e-06	1.73107
Q99956	DUSP9	0.000523667	-1.54555
P30084	ECHS1	0.0006352	-1.62953
P42126	ECI1	0.000699559	-1.51414
O75521	ECI2	0.00681586	-1.82046
P00533	EGFR	1.27752e-05	1.81698
Q8NDI1	EHBP1	0.00120178	2.01443
Q08426	EHHADH	0.0009043	-1.54528
Q7L2H7	EIF3M	0.00184958	-14.5293
O95163	ELP1	0.00098275	-1.63443
Q9HC35	EML4	3.763e-05	1.81594
P22413	ENPP1	6.29077e-05	2.359
O43491	EPB41L2	1.01361e-05	1.58517
P29317	EPHA2	2.38204e-05	1.77333
P07099	EPHX1	0.00212949	-1.63059
P62495	ETF1	7.83282e-05	1.56642
P00734	F2	0.000393029	1.75721
O95864	FADS2	0.00428066	-1.7958
Q9NZB2	FAM120A	0.000320946	-1.6616
Q9Y6X4	FAM169A	0.000144195	1.66604
Q14320	FAM50A	0.00014577	1.57623
Q9NYY8	FASTKD2	0.00101689	-1.65452
Q7L8L6	FASTKD5	0.00471391	-1.66727
P55899	FCGRT	1.97689e-05	-2.67519
P22830	FECH	0.00356448	-1.51929
Q13451	FKBP5	0.000101893	1.65463
P49326	FMO5	6.32109e-06	-1.94805
Q53EP0	FNDC3B	0.00405583	1.52927
O95954	FTCD	1.46948e-05	-1.892
Q8TAE8	GADD45GIP1	0.00484134	-1.77616
Q10472	GALNT1	0.00106432	-1.67147
P41250	GARS1	1.59217e-05	1.52778
P22102	GART	6.60691e-05	1.53449
O43903	GAS2	0.000253755	-1.71646
Q04446	GBE1	0.00333823	1.95979
Q92947	GCDH	0.000285626	-2.0881
P31150	GDI1	0.0102544	1.71779
P19440	GGT1	0.0309529	-1.5892
P32189	GK	2.97059e-05	1.85352
P35754	GLRX	0.00010833	1.84591
P00367	GLUD1	0.000202119	-1.98787
O60547	GMDS	2.00505e-05	1.90407
Q9Y223	GNE	0.0257725	1.55532
O15228	GNPAT	0.0016238	-3.40163
P15586	GNS	0.00214879	1.6015
P17174	GOT1	0.000450866	1.63257
P51654	GPC3	0.000956113	1.76351
Q9UBQ7	GRHPR	0.000206703	-1.52562
P28799	GRN	0.000102521	2.33283
P08263	GSTA1	4.08156e-05	-2.02866
Q9Y2Q3	GSTK1	0.000470361	-1.87587
P06899	H2BC11	0.000186591	-2.23496
O60814	H2BC12	8.9001e-05	-2.11257
Q5TEC6	H3-2	0.00644158	-1.84552
P62805	H4C1	0.00610037	-1.82566
Q6Y1H2	HACD2	0.00436273	-1.63008
Q16836	HADH	0.00387938	-1.51957
P69905	HBA1	1.82149e-05	7.91465
Q9ULT8	HECTD1	0.000182249	-2.29464
Q9NRZ9	HELLS	1.13789e-06	-8.14839
P49773	HINT1	0.0246146	-1.53552
Q9BX68	HINT2	0.00192123	-1.54989
P52789	HK2	3.11168e-06	1.69731
Q01581	HMGCS1	0.000341022	-1.50112
P41235	HNF4A	8.02524e-05	-1.88861
Q99714	HSD17B10	0.00318818	-1.50948
P37059	HSD17B2	1.17932e-05	-3.10625
O95757	HSPA4L	0.00146774	1.76939
P04792	HSPB1	5.4271e-06	3.03862
P05362	ICAM1	6.1796e-05	2.01434
P08833	IGFBP1	1.09889e-06	28.673
Q8N6C5	IGSF1	0.00115225	-1.85545
A1L0T0	ILVBL	0.000781798	-1.78246
Q9NV31	IMP3	0.000817142	-2.0745
P29218	IMPA1	0.000938182	2.15231
Q9H1B7	IRF2BPL	0.00608683	1.88781
Q9NPH2	ISYNA1	2.81804e-05	1.86194
P17301	ITGA2	2.17045e-05	2.96018
P06756	ITGAV	0.000522276	2.2294
P05556	ITGB1	0.00238523	1.65354
P19823	ITIH2	0.000126966	-1.62781
Q14571	ITPR2	0.00393512	-1.61094
Q6NYC1	JMJD6	0.00550897	1.99089
Q07866	KLC1	0.00638271	1.6998
Q9NSK0	KLC4	4.15104e-05	-1.64631
P05783	KRT18	8.15364e-05	1.83913
P05787	KRT8	8.51969e-06	1.88301
Q16719	KYNU	0.00210205	1.64003
O00515	LAD1	0.00449322	1.68992
O15230	LAMA5	8.09461e-05	2.05967
P07942	LAMB1	4.32263e-05	2.7058
P55268	LAMB2	1.67549e-06	-8.5226
P11047	LAMC1	0.00159279	1.51896
P01130	LDLR	5.27958e-05	4.45998
P09382	LGALS1	1.44899e-08	5.49098
P17931	LGALS3	1.69723e-05	3.51523
Q9UHB6	LIMA1	0.000839932	1.80577
Q6ZN17	LIN28B	0.000169274	-1.95078
P49257	LMAN1	0.00189223	-1.52793
P02545	LMNA	0.000215633	1.50413
Q93052	LPP	0.000674097	1.62008
P30533	LRPAP1	0.000382722	-1.63876
Q32MZ4	LRRFIP1	0.00128188	1.81333
P61626	LYZ	1.21797e-05	2.21199
Q9Y5V3	MAGED1	0.0103474	-1.54797
P21397	MAOA	0.00084921	-2.13357
P27338	MAOB	4.05303e-05	-2.56156
P27816	MAP4	0.000537898	1.5996
O95819	MAP4K4	6.14952e-06	1.50262
Q16539	MAPK14	0.0177191	-1.79562
Q15555	MAPRE2	0.00178151	1.55271
P56192	MARS1	3.64364e-05	1.50997
O15232	MATN3	6.93169e-05	131.612
Q96RQ3	MCCC1	0.00196831	-1.74957
Q9HCC0	MCCC2	0.00503783	-1.67212
P49736	MCM2	0.0024536	-1.92805
P33992	MCM5	0.0374176	-1.5924
Q6UX53	METTL7B	0.000112202	-1.81218
O95140	MFN2	0.00600054	-1.72294
Q10469	MGAT2	0.000853783	-1.76274
O95822	MLYCD	0.00446437	-1.82209
Q96EY8	MMAB	0.007741	-1.61904
P22033	MMUT	5.68824e-05	-2.16118
Q9UBU8	MORF4L1	0.00106512	-1.76356
Q9HCE1	MOV10	5.11845e-05	-1.5007
Q5T653	MRPL2	0.0156471	2.05537
Q9BZE1	MRPL37	0.00699297	-1.57772
Q92552	MRPS27	0.00443346	-1.74666
P02795	MT2A	3.21642e-09	88.7325
Q5VT66	MTARC1	0.000735986	-1.75693
Q9Y6C9	MTCH2	0.00208684	-1.66271
Q7Z6M4	MTERF4	0.00334472	-1.58293
P55157	MTTP	2.36018e-05	-1.72043
P53602	MVD	0.00016739	1.51183
Q15746	MYLK	0.00925543	-1.63052
O00159	MYO1C	0.00251375	1.81347
O94832	MYO1D	0.0319705	-1.64907
Q4G0N4	NADK2	0.000373167	-1.64776
P43490	NAMPT	0.000800884	1.91438
Q9NR45	NANS	0.000177569	-1.87459
Q9HCD5	NCOA5	0.00245224	-1.54006
Q9BTX1	NDC1	0.0242119	2.50224
Q92597	NDRG1	0.000364834	2.96352
Q9UI09	NDUFA12	0.0172619	-1.5841
P56556	NDUFA6	0.00426097	-1.55911
Q96TA1	NIBAN2	0.000317615	2.10008
P14543	NID1	3.42186e-05	2.0828
Q9GZT8	NIF3L1	0.0142517	-1.54371
O75323	NIPSNAP2	0.00263994	-1.51252
Q9UFN0	NIPSNAP3A	0.000941989	-1.6087
Q9BSC4	NOL10	0.00492741	-1.52558
O15118	NPC1	0.00285957	1.634
Q9H0P0	NT5C3A	0.000688541	-1.8053
Q5TFE4	NT5DC1	0.000675909	-1.97572
Q9H857	NT5DC2	0.0279057	-1.54991
Q8TB37	NUBPL	0.00445758	-1.56184
Q9BRJ7	NUDT16L1	0.00937333	-1.60726
Q14980	NUMA1	0.00493055	1.51267
Q8WUM0	NUP133	0.00631609	-1.53375
Q12769	NUP160	0.000542439	-1.82213
Q8TEM1	NUP210	0.00363635	-1.8443
Q8NFH5	NUP35	0.00445469	-1.53076
Q8NFH3	NUP43	0.00743716	-1.61662
O60313	OPA1	0.00287337	-1.62915
O15460	P4HA2	5.30336e-06	2.13009
P00439	PAH	6.65247e-07	-2.77411
Q13177	PAK2	0.00213082	1.60876
P05165	PCCA	0.00429367	-1.63542
Q8WW12	PCNP	6.09186e-05	1.53897
Q9UHG3	PCYOX1	0.00252846	-1.55176
Q15118	PDK1	0.0090883	1.96581
Q6P996	PDXDC1	0.0175419	-1.5314
O00764	PDXK	0.000728201	1.50615
Q5T2W1	PDZK1	1.0033e-08	-5.01435
Q9BY49	PECR	0.000737838	-1.87905
Q9GZU2	PEG3	0.000102916	2.36195
Q99623	PHB2	0.00247276	-1.52111
Q8IXK0	PHC2	0.000549717	1.55958
Q8TBX8	PIP4K2C	0.000386958	1.77943
Q9P0Z9	PIPOX	5.97928e-05	-2.05398
P30613	PKLR	0.0157936	-1.58811
Q13393	PLD1	1.17847e-06	2.56823
P53350	PLK1	0.00013765	-1.76668
Q9Y342	PLLP	6.92187e-06	1.89746
Q14651	PLS1	0.000261595	1.71051
P13797	PLS3	0.000248656	1.61575
Q9Y2S7	POLDIP2	0.00270296	-1.55202
P24928	POLR2A	0.00280944	-1.54565
P19387	POLR2C	0.000238617	-1.5414
P62487	POLR2G	0.000206993	-1.83875
Q15166	PON3	0.000166716	-4.08426
Q06203	PPAT	0.00979532	1.5728
Q9UNP9	PPIE	0.0230211	-1.70262
Q9Y570	PPME1	0.00602222	1.65358
O75170	PPP6R2	2.14844e-05	1.85475
Q5H9R7	PPP6R3	0.00623637	1.73834
P17252	PRKCA	6.06545e-05	-1.72717
Q9UF12	PRODH2	0.00242553	-1.6631
Q13523	PRPF4B	0.00239507	-1.51648
P28062	PSMB8	0.00838071	1.86199
Q9H7Z7	PTGES2	0.00172675	1.60198
P15151	PVR	0.000152326	1.5949
P62820	RAB1A	0.000274452	-3.50009
Q92878	RAD50	0.0106888	1.52796
Q8IY67	RAVER1	0.0107043	-1.53471
P02753	RBP4	2.59122e-05	-1.71519
Q15293	RCN1	5.25377e-05	1.64389
P78509	RELN	0.000466387	-1.80411
Q6NUM9	RETSAT	0.000733165	-1.62136
Q15493	RGN	0.00480597	-1.87281
Q5UIP0	RIF1	0.00464843	-1.59875
Q8IUF8	RIOX2	0.00108087	-1.5419
Q9NWS8	RMND1	0.00395357	-1.80228
O00584	RNASET2	0.000484377	1.70164
Q99496	RNF2	0.0110151	1.80684
O75116	ROCK2	0.00113643	1.66171
P27635	RPL10	0.00605295	1.60379
P62906	RPL10A	0.00608445	1.60042
P50914	RPL14	0.0448931	1.85665
P18621	RPL17	0.00268731	1.95293
Q02543	RPL18A	0.0171397	2.30672
P46778	RPL21	0.0213802	1.63296
P61254	RPL26	0.00357432	2.2458
P46776	RPL27A	0.00803323	1.69817
P39023	RPL3	0.0274923	1.80907
P46783	RPS10	0.00056176	-1.50912
P62280	RPS11	0.00215842	1.74693
P62277	RPS13	0.00678002	1.5234
P62841	RPS15	0.030637	-1.71712
P62244	RPS15A	0.000126877	-2.19515
P62269	RPS18	0.000983562	1.54595
P62266	RPS23	0.0162955	1.5321
P62847	RPS24	0.00186618	1.6263
P46781	RPS9	0.0105962	1.82254
P08865	RPSA	0.000537898	-2.32376
P31350	RRM2	0.00043176	-2.45524
Q14684	RRP1B	0.00326014	-1.60951
O76021	RSL1D1	0.0276223	1.61631
Q96T51	RUFY1	0.000295423	-1.71785
Q99584	S100A13	3.03102e-06	1.90106
P25815	S100P	7.82368e-05	2.20215
Q9NR31	SAR1A	0.00692207	-1.57199
O00767	SCD	0.00331268	-1.70926
P22307	SCP2	0.00657412	-1.57264
Q9HB40	SCPEP1	2.41011e-05	1.90336
Q12765	SCRN1	0.000326135	1.88176
P34741	SDC2	0.00290534	3.58429
Q15437	SEC23B	0.011824	-1.98046
Q13228	SELENBP1	0.0104822	-1.55441
P01009	SERPINA1	0.000742623	-1.92779
P01011	SERPINA3	1.81789e-06	5.47778
P05154	SERPINA5	0.000319343	-1.97613
P50453	SERPINB9	0.0199148	1.54212
P05121	SERPINE1	1.30152e-06	23.5293
Q86TU7	SETD3	0.000171128	-1.55585
P31947	SFN	2.3839e-06	4.02144
Q96NB2	SFXN2	0.00169223	-1.9242
Q9BWM7	SFXN3	4.48507e-05	-2.09491
O43765	SGTA	0.00751458	1.5273
Q9UJC5	SH3BGRL2	0.000465428	-1.5292
P34896	SHMT1	0.00544504	-1.53403
Q9UHJ6	SHPK	0.0270837	-1.60811
Q9NXA8	SIRT5	0.00119446	-1.50271
P53985	SLC16A1	0.00215214	-1.61483
O15427	SLC16A3	0.00394055	1.64822
P11166	SLC2A1	1.69542e-05	3.03838
P11169	SLC2A3	0.000120692	1.8701
Q9Y6M5	SLC30A1	0.00691644	1.58722
Q96QD8	SLC38A2	7.01309e-06	2.76105
Q8WUX1	SLC38A5	0.000368504	-1.71481
Q6P5W5	SLC39A4	1.03457e-05	-3.03424
Q9BWU0	SLC4A1AP	3.03059e-05	1.84307
Q9UN76	SLC6A14	0.0011553	4.2169
P28370	SMARCA1	0.00163055	1.59548
B2RUZ4	SMIM1	0.000330417	-1.8419
Q9NXE4	SMPD4	0.00144199	-2.04937
Q9Y5X1	SNX9	0.00144331	1.56777
O94875	SORBS2	4.44769e-05	-1.8817
Q00796	SORD	0.000143701	-1.74181
Q92673	SORL1	0.00021915	2.69691
O60271	SPAG9	0.00949408	1.7694
O15269	SPTLC1	0.00122044	-1.67374
Q9NUV7	SPTLC3	1.21972e-06	-3.73794
Q14534	SQLE	0.00376389	-1.5085
Q9Y6N5	SQOR	6.78729e-05	2.40815
P12931	SRC	0.000149248	1.54999
Q13586	STIM1	0.00399073	-1.70633
Q9P289	STK26	0.00224253	1.68839
Q9UEW8	STK39	0.000103015	1.83848
P27105	STOM	3.19558e-05	2.3637
Q13033	STRN3	0.000202944	1.56431
P53597	SUCLG1	0.000547656	-1.50279
P50225	SULT1A1	0.000214265	-2.21579
P0DMN0	SULT1A4	0.0003941	-1.51243
Q06520	SULT2A1	5.05135e-05	-1.70086
Q9UH99	SUN2	0.00449768	-1.58412
Q7KZ85	SUPT6H	0.000160038	-1.60215
P57105	SYNJ2BP	0.00682526	-1.53264
Q01995	TAGLN	2.30451e-05	6.35291
P26639	TARS1	0.000697458	1.59745
O60343	TBC1D4	0.00779041	1.52742
O75764	TCEA3	8.72614e-05	-1.61639
Q13428	TCOF1	0.00158774	1.5417
Q9NYB0	TERF2IP	0.0142288	-1.8067
Q9UGI8	TES	0.00627508	2.04048
Q12800	TFCP2	0.00057241	-1.83525
P10646	TFPI	0.00965191	1.98701
P21980	TGM2	0.00225006	1.67153
P07996	THBS1	2.74698e-05	1.93448
Q9Y5L4	TIMM13	0.000223292	-1.67882
O14925	TIMM23	0.000341149	-1.70746
O60220	TIMM8A	0.00139404	-1.53883
P35625	TIMP3	0.00197835	-4.0646
Q07157	TJP1	0.00963828	1.51712
Q3LXA3	TKFC	0.000166011	-1.8237
Q9BXJ8	TMEM120A	0.00176356	-1.94483
Q96HV5	TMEM41A	0.000973363	-1.78972
Q9BTV4	TMEM43	0.00222022	-1.50117
Q68CZ2	TNS3	0.00321106	1.56306
P11387	TOP1	0.0270746	1.58851
P11388	TOP2A	0.000385085	-2.06741
Q53FA7	TP53I3	0.00100209	1.77467
P14373	TRIM27	0.000532889	1.79249
Q7Z2T5	TRMT1L	0.00072641	1.59947
Q96Q11	TRNT1	0.0170772	2.047
Q2NL82	TSR1	0.00698679	1.51951
Q13509	TUBB3	1.13753e-06	2.44475
P23258	TUBG1	0.000183655	-1.62939
Q12792	TWF1	0.00795795	1.50627
Q9NNW7	TXNRD2	0.00598379	-1.55671
P04818	TYMS	0.000934759	-5.2486
P26368	U2AF2	0.00204893	-1.76107
Q16222	UAP1	0.00362982	-1.64058
P61077	UBE2D3	0.0281836	1.60943
P62253	UBE2G1	0.000135867	2.2413
P60604	UBE2G2	0.00743679	-2.38857
Q9H832	UBE2Z	0.00408686	1.88444
Q9BZL1	UBL5	0.00370984	-1.54422
Q9NRR5	UBQLN4	0.0106602	1.56088
Q9NUQ7	UFSP2	0.0102309	-1.51107
Q6UWM9	UGT2A3	0.001584	-1.59019
O75310	UGT2B11	3.08659e-05	-2.73932
Q96T88	UHRF1	2.13576e-06	-5.58802
P11172	UMPS	0.000437886	-1.59051
Q93008	USP9X	0.00562609	2.03545
Q08AM6	VAC14	0.00105987	1.87264
Q5ST30	VARS2	0.000974792	-1.6255
Q6EMK4	VASN	0.00182535	-1.5184
P50552	VASP	0.00017549	1.63648
Q9UK41	VPS28	0.00732728	2.03948
A3KMH1	VWA8	0.00118105	-1.63495
P23381	WARS1	0.00726082	1.72657
P57081	WDR4	0.0026568	1.57386
O15213	WDR46	0.00558298	-1.54017
O76024	WFS1	1.76216e-05	2.13599
O75191	XYLB	0.015155	-1.54755
P54577	YARS1	0.000175166	1.58972
Q04917	YWHAH	0.000224263	1.52484
Q9ULU4	ZMYND8	0.00134574	1.69835
Q5BKZ1	ZNF326	0.00158264	-1.60473
Q15942	ZYX	0.000196974	1.74221
